# Supplementary material for: Enhancing knowledge of hypertension among general practitioners in Pakistan through a Train-The-Trainer initiative
Source: PLoS One. 2025 Aug 11;20(8):e0328447. doi: 10.1371/journal.pone.0328447 (PMC12338800; doi:10.1371/journal.pone.0328447)
Supplement: S1 File — (XLSX) [file pone.0328447.s001.xlsx]

## Sheet: HTN Data
SNO	Age	Work_Experience	Pre_Q1	Pre_Q2	Pre_Q3	Pre_Q4	Pre_Q5	Pre_Q6	Pre_Q7	Pre_Q8	Pre_Q9	Pre_Q10	Pre_Q11	Pre_Q12	Pre_Q13	Pre_Q14	Pre_Q15	Pre_Q16	Pre_Q17	Pre_Q18	Pre_Q19	Pre_Score	Pre_score2	Post_Q1	Post_Q2	Post_Q3	Post_Q4	Post_Q5	Post_Q6	Post_Q7	Post_Q8	Post_Q9	Post_Q10	Post_Q11	Post_Q12	Post_Q13	Post_Q14	Post_Q15	Post_Q16	Post_Q17	Post_Q18	Post_Q19	Post_Score	Post_score2
1	31 to 50 years	Less than 10 years	Yes	No	No	No	No	No	No	No	No	No	Yes	Yes	No	No	No	No	Yes	Yes	No	26.3158	Less than 50	No	No	Yes	No	No	No	No	No	No	No	Yes	No	No	No	No	No	No	No	No	10.5263	Less than 50
2	31 to 50 years	Less than 10 years	Yes	No	Yes	No	Yes	No	No	No	No	No	Yes	Yes	No	No	No	No	Yes	Yes	Yes	42.1053	Less than 50	Yes	No	Yes	No	Yes	No	No	No	No	No	No	No	Yes	No	Yes	No	Yes	Yes	No	36.8421	Less than 50
3	31 to 50 years	Less than 10 years	Yes	No	Yes	No	No	Yes	No	Yes	Yes	Yes	Yes	Yes	No	Yes	No	No	No	Yes	No	52.6316	51 to 75	Yes	No	Yes	Yes	Yes	No	No	No	No	No	Yes	No	No	No	No	No	No	Yes	Yes	36.8421	Less than 50
4	Less than 30 years	Less than 10 years	Yes	No	Yes	No	Yes	Yes	Yes	No	No	No	No	Yes	No	No	No	No	Yes	Yes	Yes	47.3684	Less than 50	Yes	No	Yes	Yes	No	Yes	Yes	Yes	Yes	Yes	Yes	Yes	Yes	Yes	No	Yes	Yes	Yes	Yes	84.2105	More than 75
5	31 to 50 years	10 to 20 years	No	No	No	No	Yes	No	No	No	No	Yes	No	No	No	No	No	No	Yes	No	No	15.7895	Less than 50	Yes	Yes	Yes	Yes	Yes	Yes	Yes	Yes	No	No	No	Yes	Yes	Yes	Yes	Yes	Yes	Yes	Yes	84.2105	More than 75
6	Less than 30 years	Less than 10 years	Yes	No	Yes	No	No	Yes	Yes	No	No	No	Yes	Yes	Yes	No	No	No	Yes	Yes	No	47.3684	Less than 50	Yes	Yes	Yes	Yes	Yes	Yes	Yes	No	No	Yes	No	Yes	No	No	No	No	No	No	No	47.3684	Less than 50
7	31 to 50 years	10 to 20 years	Yes	Yes	No	Yes	No	Yes	No	No	No	Yes	Yes	Yes	Yes	Yes	No	No	No	Yes	Yes	57.8947	51 to 75	No	No	Yes	Yes	No	No	Yes	Yes	Yes	Yes	Yes	Yes	No	No	No	Yes	Yes	Yes	No	57.8947	51 to 75
8	Less than 30 years	Less than 10 years	No	No	No	No	Yes	No	No	No	No	No	Yes	No	No	No	No	No	No	No	No	10.5263	Less than 50	Yes	Yes	Yes	No	Yes	No	Yes	Yes	Yes	Yes	Yes	Yes	Yes	Yes	Yes	Yes	Yes	Yes	Yes	89.4737	More than 75
9	31 to 50 years	Less than 10 years	Yes	No	No	Yes	No	No	No	No	No	No	Yes	Yes	No	No	No	No	Yes	No	No	26.3158	Less than 50	Yes	Yes	Yes	Yes	No	Yes	No	No	No	Yes	Yes	Yes	No	Yes	No	Yes	Yes	Yes	Yes	68.4211	51 to 75
10	31 to 50 years	Less than 10 years	Yes	No	Yes	No	No	No	No	No	No	No	Yes	No	Yes	No	No	No	Yes	Yes	Yes	36.8421	Less than 50	Yes	Yes	Yes	Yes	Yes	Yes	Yes	Yes	Yes	Yes	Yes	Yes	Yes	Yes	Yes	Yes	Yes	Yes	Yes	100	More than 75
11	Less than 30 years	Less than 10 years	Yes	No	Yes	No	No	No	Yes	No	No	No	No	No	Yes	No	No	No	No	No	Yes	26.3158	Less than 50	Yes	No	Yes	No	No	No	No	No	No	Yes	Yes	No	Yes	No	Yes	No	Yes	Yes	No	42.1053	Less than 50
12	More than 50 years	10 to 20 years	Yes	No	Yes	No	No	No	No	No	No	Yes	Yes	No	No	No	No	No	No	Yes	No	26.3158	Less than 50	No	No	No	No	No	Yes	Yes	No	No	No	No	No	No	No	No	No	No	No	No	10.5263	Less than 50
13	Less than 30 years	Less than 10 years	Yes	No	No	No	No	Yes	No	No	No	No	No	Yes	No	Yes	Yes	No	Yes	Yes	No	36.8421	Less than 50	Yes	No	Yes	Yes	Yes	Yes	Yes	No	No	Yes	No	No	Yes	No	Yes	No	Yes	Yes	Yes	63.1579	51 to 75
14	More than 50 years	More than 30 years	No	Yes	Yes	Yes	No	Yes	No	No	No	No	No	No	No	No	No	No	No	No	Yes	26.3158	Less than 50	No	No	Yes	Yes	No	No	No	No	No	Yes	Yes	No	Yes	No	Yes	Yes	Yes	Yes	No	47.3684	Less than 50
15	31 to 50 years	20 to 30 years	Yes	No	No	No	No	No	No	No	No	Yes	No	No	No	No	No	No	No	No	No	10.5263	Less than 50	Yes	No	Yes	No	Yes	No	No	No	No	Yes	Yes	Yes	No	No	No	No	No	No	No	31.5789	Less than 50
16	Less than 30 years	Less than 10 years	Yes	No	Yes	No	No	No	No	No	No	No	Yes	Yes	No	No	Yes	No	No	Yes	Yes	36.8421	Less than 50	Yes	No	Yes	Yes	No	Yes	Yes	Yes	No	Yes	Yes	Yes	Yes	No	Yes	No	Yes	No	No	63.1579	51 to 75
17	31 to 50 years	Less than 10 years	Yes	No	No	No	No	No	No	No	No	Yes	Yes	Yes	No	No	No	No	Yes	No	No	26.3158	Less than 50	Yes	Yes	Yes	Yes	No	Yes	Yes	No	Yes	Yes	Yes	Yes	Yes	Yes	Yes	Yes	Yes	Yes	Yes	89.4737	More than 75
18	More than 50 years	20 to 30 years	No	No	No	No	No	No	No	No	No	No	No	No	No	No	No	No	No	No	No	0	Less than 50	Yes	No	No	No	No	Yes	No	No	No	No	No	No	Yes	No	Yes	No	Yes	No	No	26.3158	Less than 50
19	More than 50 years	More than 30 years	Yes	No	No	No	No	No	No	No	No	No	Yes	No	No	No	No	No	No	No	No	10.5263	Less than 50	No	No	No	Yes	No	Yes	No	No	No	Yes	Yes	No	Yes	No	Yes	No	Yes	No	No	36.8421	Less than 50
20	31 to 50 years	Less than 10 years	Yes	No	No	No	No	No	No	No	No	No	No	No	No	No	No	No	No	No	Yes	10.5263	Less than 50	No	No	Yes	Yes	No	No	No	No	No	No	No	No	No	No	No	No	Yes	Yes	No	21.0526	Less than 50
21	31 to 50 years	Less than 10 years	Yes	No	No	No	Yes	No	No	No	No	No	Yes	No	No	No	No	No	No	Yes	No	21.0526	Less than 50	Yes	No	Yes	No	No	No	No	No	No	Yes	Yes	No	Yes	No	Yes	No	Yes	Yes	No	42.1053	Less than 50
22	31 to 50 years	Less than 10 years	Yes	No	Yes	No	No	No	No	No	No	Yes	Yes	No	No	No	No	No	No	No	No	21.0526	Less than 50	Yes	No	Yes	Yes	Yes	No	Yes	No	No	Yes	Yes	Yes	No	No	No	No	Yes	Yes	No	52.6316	51 to 75
23	31 to 50 years	Less than 10 years	Yes	No	Yes	No	No	No	No	No	No	No	Yes	No	No	No	No	No	No	Yes	No	21.0526	Less than 50	Yes	No	Yes	Yes	Yes	Yes	Yes	No	No	Yes	Yes	No	Yes	No	No	No	No	Yes	Yes	57.8947	51 to 75
24	31 to 50 years	Less than 10 years	Yes	No	Yes	Yes	Yes	No	No	Yes	No	Yes	No	No	No	No	No	No	No	No	No	31.5789	Less than 50	Yes	Yes	Yes	Yes	Yes	No	No	Yes	Yes	Yes	Yes	No	No	Yes	No	Yes	Yes	Yes	No	68.4211	51 to 75
25	More than 50 years	More than 30 years	Yes	No	No	No	No	No	No	No	No	No	No	No	No	No	No	No	Yes	No	Yes	15.7895	Less than 50	Yes	No	No	Yes	Yes	Yes	Yes	No	Yes	No	No	No	No	No	No	No	No	No	No	31.5789	Less than 50
26	Less than 30 years	10 to 20 years	No	No	Yes	No	Yes	No	No	No	No	No	No	No	No	No	No	No	No	No	No	10.5263	Less than 50	Yes	Yes	Yes	Yes	Yes	Yes	Yes	Yes	No	Yes	Yes	Yes	Yes	Yes	Yes	Yes	Yes	Yes	Yes	94.7368	More than 75
27	31 to 50 years	20 to 30 years	Yes	No	Yes	No	No	No	Yes	No	No	No	Yes	No	Yes	No	No	No	Yes	No	No	31.5789	Less than 50	Yes	No	Yes	Yes	Yes	No	No	No	No	Yes	Yes	Yes	No	Yes	No	No	No	No	Yes	47.3684	Less than 50
28	Less than 30 years	Less than 10 years	Yes	No	Yes	No	No	No	No	No	No	Yes	Yes	No	No	No	Yes	No	No	No	No	26.3158	Less than 50	Yes	No	Yes	No	Yes	No	Yes	Yes	No	Yes	Yes	Yes	Yes	No	Yes	No	Yes	Yes	Yes	68.4211	51 to 75
29	Less than 30 years	Less than 10 years	Yes	No	No	No	No	Yes	No	No	No	No	No	No	No	Yes	No	No	No	Yes	No	21.0526	Less than 50	Yes	No	Yes	Yes	Yes	Yes	Yes	No	No	No	No	No	No	Yes	No	No	No	Yes	Yes	47.3684	Less than 50
30	31 to 50 years	Less than 10 years	No	No	Yes	No	No	No	No	No	No	No	No	Yes	No	No	No	No	No	No	No	10.5263	Less than 50	Yes	No	Yes	Yes	No	Yes	No	No	Yes	No	No	No	Yes	No	No	No	No	No	No	31.5789	Less than 50
31	More than 50 years	20 to 30 years	Yes	No	Yes	No	No	No	Yes	Yes	Yes	Yes	Yes	Yes	No	No	No	No	No	No	Yes	47.3684	Less than 50	No	No	No	Yes	No	No	No	No	No	No	Yes	Yes	No	No	No	No	No	No	No	15.7895	Less than 50
32	31 to 50 years	10 to 20 years	No	No	No	No	No	No	No	No	No	No	No	Yes	No	No	No	No	Yes	Yes	No	15.7895	Less than 50	Yes	No	Yes	No	No	No	No	No	No	No	No	No	Yes	No	No	No	No	No	No	15.7895	Less than 50
33	Less than 30 years	Less than 10 years	No	No	Yes	No	No	No	Yes	No	No	Yes	No	No	No	Yes	No	No	Yes	No	No	26.3158	Less than 50	No	Yes	Yes	Yes	No	No	No	No	No	Yes	No	No	Yes	No	Yes	Yes	Yes	Yes	No	47.3684	Less than 50
34	31 to 50 years	10 to 20 years	No	No	Yes	No	Yes	No	Yes	No	No	Yes	Yes	Yes	No	No	No	No	No	No	Yes	36.8421	Less than 50	No	No	Yes	Yes	Yes	Yes	Yes	No	No	No	No	Yes	Yes	No	Yes	Yes	Yes	Yes	No	57.8947	51 to 75
35	More than 50 years	10 to 20 years	Yes	No	No	No	No	No	No	No	No	No	Yes	No	No	No	No	No	No	No	No	10.5263	Less than 50	Yes	Yes	Yes	No	No	Yes	Yes	No	No	No	No	Yes	No	Yes	No	No	No	No	No	36.8421	Less than 50
36	31 to 50 years	10 to 20 years	Yes	No	Yes	No	Yes	No	No	No	No	Yes	No	Yes	No	No	No	No	No	No	No	26.3158	Less than 50	Yes	No	Yes	No	Yes	No	No	No	No	Yes	No	Yes	No	No	No	No	Yes	Yes	No	36.8421	Less than 50
37	Less than 30 years	Less than 10 years	Yes	No	Yes	No	Yes	No	No	No	No	Yes	Yes	No	No	No	No	No	Yes	No	No	31.5789	Less than 50	No	No	Yes	Yes	No	Yes	Yes	No	No	Yes	Yes	Yes	No	No	No	No	Yes	Yes	No	47.3684	Less than 50
38	31 to 50 years	Less than 10 years	Yes	No	Yes	Yes	No	No	Yes	Yes	No	No	No	Yes	No	Yes	Yes	No	No	Yes	No	47.3684	Less than 50	Yes	No	Yes	No	Yes	No	Yes	Yes	No	No	Yes	No	No	Yes	No	No	No	No	No	36.8421	Less than 50
39	31 to 50 years	Less than 10 years	Yes	No	No	Yes	No	Yes	No	Yes	Yes	No	Yes	Yes	Yes	No	No	Yes	Yes	Yes	No	57.8947	51 to 75	Yes	No	Yes	No	No	Yes	Yes	No	No	Yes	Yes	No	No	No	No	No	No	Yes	No	36.8421	Less than 50
40	31 to 50 years	Less than 10 years	Yes	No	No	No	Yes	No	No	No	No	Yes	No	No	No	No	No	No	Yes	No	No	21.0526	Less than 50	Yes	No	Yes	Yes	Yes	No	No	No	No	Yes	Yes	No	Yes	No	Yes	No	Yes	No	No	47.3684	Less than 50
41	Less than 30 years	Less than 10 years	No	No	No	No	No	No	Yes	No	No	No	Yes	No	Yes	No	No	No	No	No	No	15.7895	Less than 50	Yes	No	Yes	Yes	No	No	No	No	No	No	No	Yes	No	No	No	No	No	No	No	21.0526	Less than 50
42	Less than 30 years	Less than 10 years	Yes	No	No	No	No	No	No	No	No	No	Yes	Yes	No	No	No	No	Yes	No	No	21.0526	Less than 50	Yes	No	No	No	Yes	No	No	No	No	Yes	Yes	No	Yes	No	No	No	No	No	No	26.3158	Less than 50
43	Less than 30 years	Less than 10 years	Yes	No	Yes	No	No	No	No	No	No	Yes	No	No	Yes	No	Yes	No	Yes	Yes	Yes	42.1053	Less than 50	Yes	No	Yes	Yes	Yes	No	Yes	No	No	No	Yes	No	Yes	No	Yes	Yes	Yes	Yes	Yes	63.1579	51 to 75
44	Less than 30 years	Less than 10 years	Yes	No	No	No	No	Yes	Yes	No	No	Yes	No	No	No	No	Yes	Yes	No	Yes	No	36.8421	Less than 50	Yes	Yes	Yes	Yes	Yes	Yes	Yes	Yes	Yes	Yes	Yes	No	No	Yes	No	Yes	No	Yes	Yes	78.9474	More than 75
45	31 to 50 years	10 to 20 years	Yes	No	No	No	No	No	No	No	No	No	Yes	No	No	No	No	No	No	No	No	10.5263	Less than 50	Yes	Yes	Yes	No	No	Yes	Yes	No	No	Yes	Yes	Yes	No	No	No	No	No	No	No	42.1053	Less than 50
46	More than 50 years	10 to 20 years	No	No	No	No	Yes	No	No	No	No	No	No	No	No	No	No	No	Yes	No	No	10.5263	Less than 50	Yes	No	No	Yes	Yes	Yes	No	No	No	No	No	No	No	No	No	No	No	No	No	21.0526	Less than 50
47	31 to 50 years	10 to 20 years	Yes	No	Yes	Yes	No	Yes	Yes	No	No	No	Yes	No	No	No	No	No	No	No	No	31.5789	Less than 50	Yes	No	Yes	No	No	No	Yes	No	No	No	Yes	No	No	No	No	No	Yes	Yes	Yes	36.8421	Less than 50
48	More than 50 years	More than 30 years	Yes	No	No	No	No	No	No	No	No	No	No	No	No	No	No	No	Yes	No	Yes	15.7895	Less than 50	Yes	No	No	Yes	Yes	Yes	Yes	No	Yes	No	No	No	No	No	No	No	No	No	No	31.5789	Less than 50
49	More than 50 years	20 to 30 years	Yes	No	No	No	No	No	Yes	No	No	No	No	No	No	No	No	No	No	Yes	No	15.7895	Less than 50	Yes	No	Yes	No	No	No	No	No	No	No	No	No	Yes	No	Yes	No	Yes	No	No	26.3158	Less than 50
50	31 to 50 years	10 to 20 years	No	No	No	No	No	No	No	No	No	No	No	No	No	No	No	No	No	No	No	0	Less than 50	Yes	No	Yes	No	Yes	Yes	No	No	No	Yes	Yes	No	Yes	No	Yes	No	Yes	Yes	Yes	57.8947	51 to 75
51	Less than 30 years	Less than 10 years	Yes	No	Yes	No	Yes	No	No	No	No	No	Yes	No	Yes	No	No	No	No	Yes	No	31.5789	Less than 50	Yes	No	Yes	No	Yes	Yes	No	No	No	No	Yes	No	No	No	Yes	No	Yes	Yes	No	42.1053	Less than 50
52	31 to 50 years	Less than 10 years	Yes	No	Yes	No	Yes	No	No	No	No	Yes	No	Yes	No	No	No	No	No	No	No	26.3158	Less than 50	No	No	Yes	Yes	Yes	Yes	No	No	No	Yes	Yes	Yes	Yes	No	Yes	No	Yes	Yes	No	57.8947	51 to 75
53	More than 50 years	More than 30 years	No	No	Yes	No	No	Yes	Yes	Yes	No	No	No	No	Yes	No	Yes	No	Yes	No	No	36.8421	Less than 50	Yes	No	Yes	Yes	No	Yes	Yes	No	No	Yes	Yes	No	Yes	Yes	No	Yes	Yes	Yes	No	63.1579	51 to 75
54	Less than 30 years	Less than 10 years	Yes	No	No	No	No	No	No	No	No	Yes	No	Yes	No	No	Yes	No	No	No	Yes	26.3158	Less than 50	Yes	No	No	No	No	Yes	No	No	No	No	Yes	No	No	No	Yes	No	Yes	Yes	Yes	36.8421	Less than 50
55	31 to 50 years	Less than 10 years	No	No	Yes	No	Yes	No	No	No	No	Yes	Yes	Yes	No	No	No	No	No	No	No	26.3158	Less than 50	No	No	Yes	Yes	Yes	Yes	Yes	No	No	Yes	Yes	Yes	No	No	No	No	No	No	No	42.1053	Less than 50
56	31 to 50 years	Less than 10 years	No	No	No	No	No	No	No	No	No	No	No	No	Yes	No	No	No	No	No	Yes	10.5263	Less than 50	No	No	No	Yes	No	No	Yes	No	No	No	No	Yes	No	No	No	No	No	Yes	Yes	26.3158	Less than 50
57	31 to 50 years	10 to 20 years	No	No	No	No	Yes	No	No	No	No	Yes	No	No	No	No	No	No	Yes	No	No	15.7895	Less than 50	Yes	Yes	Yes	Yes	Yes	Yes	Yes	Yes	No	No	No	Yes	Yes	Yes	Yes	Yes	Yes	Yes	Yes	84.2105	More than 75
58	Less than 30 years	Less than 10 years	Yes	No	Yes	No	No	No	No	No	No	Yes	No	Yes	Yes	No	No	No	No	No	Yes	31.5789	Less than 50	Yes	No	Yes	Yes	No	No	Yes	No	No	Yes	Yes	Yes	Yes	No	Yes	Yes	Yes	Yes	Yes	68.4211	51 to 75
59	More than 50 years	20 to 30 years	No	No	No	No	No	No	No	No	No	No	No	No	No	No	No	No	No	No	No	0	Less than 50	Yes	No	No	No	No	Yes	No	No	No	No	No	No	Yes	No	Yes	No	Yes	No	No	26.3158	Less than 50
60	Less than 30 years	Less than 10 years	Yes	No	No	No	No	Yes	No	Yes	Yes	No	Yes	Yes	Yes	No	Yes	No	No	Yes	No	47.3684	Less than 50	Yes	Yes	Yes	Yes	Yes	Yes	Yes	Yes	Yes	Yes	Yes	Yes	Yes	Yes	Yes	Yes	Yes	Yes	Yes	100	More than 75
61	31 to 50 years	Less than 10 years	Yes	No	Yes	No	No	No	Yes	Yes	No	Yes	Yes	Yes	Yes	No	No	No	No	Yes	Yes	52.6316	51 to 75	Yes	Yes	Yes	Yes	Yes	Yes	Yes	Yes	Yes	No	Yes	Yes	No	Yes	No	No	Yes	Yes	No	73.6842	51 to 75
62	More than 50 years	More than 30 years	No	No	No	No	Yes	No	No	No	No	No	Yes	Yes	Yes	No	No	No	No	No	No	21.0526	Less than 50	Yes	Yes	Yes	Yes	No	Yes	Yes	No	No	No	No	No	No	Yes	No	No	No	No	No	36.8421	Less than 50
63	31 to 50 years	10 to 20 years	Yes	No	Yes	No	Yes	No	No	No	No	Yes	No	Yes	No	No	No	No	No	No	No	26.3158	Less than 50	Yes	No	Yes	No	Yes	No	No	No	No	Yes	No	Yes	No	No	No	No	Yes	Yes	No	36.8421	Less than 50
64	More than 50 years	20 to 30 years	Yes	No	No	No	No	No	No	No	No	No	Yes	No	No	No	No	No	No	No	No	10.5263	Less than 50	No	No	No	No	Yes	No	Yes	No	No	No	No	No	No	No	No	No	No	Yes	Yes	21.0526	Less than 50
65	31 to 50 years	Less than 10 years	No	No	Yes	No	Yes	No	No	No	No	Yes	Yes	Yes	No	No	No	No	No	No	No	26.3158	Less than 50	No	No	Yes	Yes	Yes	Yes	Yes	No	No	Yes	Yes	Yes	No	No	No	No	No	No	No	42.1053	Less than 50
66	31 to 50 years	10 to 20 years	Yes	Yes	No	No	No	Yes	Yes	Yes	Yes	Yes	Yes	Yes	Yes	Yes	No	No	Yes	Yes	Yes	73.6842	51 to 75	No	No	No	Yes	No	No	Yes	No	No	No	No	Yes	No	No	No	No	No	No	No	15.7895	Less than 50
67	Less than 30 years	Less than 10 years	Yes	No	Yes	No	No	No	No	No	No	Yes	Yes	No	No	No	Yes	No	No	No	No	26.3158	Less than 50	Yes	No	Yes	No	Yes	No	Yes	Yes	No	Yes	Yes	Yes	Yes	No	Yes	No	Yes	Yes	Yes	68.4211	51 to 75
68	31 to 50 years	Less than 10 years	Yes	No	No	Yes	No	Yes	No	Yes	Yes	No	Yes	Yes	Yes	No	No	Yes	Yes	Yes	No	57.8947	51 to 75	Yes	No	Yes	No	No	Yes	Yes	No	No	Yes	Yes	No	No	No	No	No	No	Yes	No	36.8421	Less than 50
69	31 to 50 years	Less than 10 years	Yes	Yes	No	No	No	Yes	Yes	Yes	No	Yes	Yes	Yes	Yes	No	No	No	No	Yes	Yes	57.8947	51 to 75	Yes	No	Yes	Yes	Yes	Yes	Yes	Yes	Yes	Yes	No	Yes	Yes	Yes	Yes	Yes	Yes	Yes	Yes	89.4737	More than 75
70	Less than 30 years	Less than 10 years	Yes	No	No	No	No	No	No	No	No	No	Yes	No	No	No	No	No	No	No	No	10.5263	Less than 50	No	No	No	Yes	No	No	Yes	No	No	No	Yes	No	No	No	No	No	No	No	No	15.7895	Less than 50
71	31 to 50 years	Less than 10 years	No	No	Yes	No	Yes	No	No	No	No	No	No	No	No	No	No	No	No	No	No	10.5263	Less than 50	Yes	No	No	No	Yes	No	Yes	No	No	No	No	No	No	No	No	No	No	No	No	15.7895	Less than 50
72	31 to 50 years	Less than 10 years	Yes	No	Yes	No	No	No	Yes	No	No	No	No	Yes	Yes	No	No	No	No	No	No	26.3158	Less than 50	No	Yes	Yes	Yes	Yes	Yes	No	No	No	No	No	Yes	No	No	No	No	Yes	Yes	No	42.1053	Less than 50
73	31 to 50 years	Less than 10 years	No	No	No	Yes	No	No	No	No	No	No	No	No	Yes	No	Yes	No	Yes	Yes	Yes	31.5789	Less than 50	Yes	No	Yes	Yes	Yes	No	Yes	No	No	Yes	Yes	Yes	Yes	No	Yes	Yes	Yes	No	No	63.1579	51 to 75
74	Less than 30 years	Less than 10 years	Yes	No	No	No	No	No	No	Yes	No	Yes	Yes	Yes	No	No	No	No	Yes	Yes	No	36.8421	Less than 50	Yes	No	Yes	No	No	No	Yes	No	No	No	Yes	Yes	No	No	No	No	No	No	No	26.3158	Less than 50
75	More than 50 years	20 to 30 years	Yes	No	Yes	No	No	No	No	No	No	No	No	Yes	No	No	No	No	No	No	No	15.7895	Less than 50	Yes	No	No	No	Yes	No	No	No	No	Yes	Yes	Yes	No	No	No	No	No	Yes	No	31.5789	Less than 50
76	31 to 50 years	Less than 10 years	No	No	Yes	No	No	No	Yes	No	No	No	No	Yes	No	No	No	No	No	No	No	15.7895	Less than 50	Yes	No	Yes	No	No	No	No	No	No	No	No	No	No	No	No	No	No	No	No	10.5263	Less than 50
77	Less than 30 years	Less than 10 years	Yes	No	No	No	No	No	No	No	Yes	No	Yes	No	Yes	Yes	No	Yes	No	Yes	No	36.8421	Less than 50	Yes	No	Yes	Yes	No	Yes	Yes	Yes	Yes	No	Yes	No	No	No	Yes	Yes	Yes	Yes	Yes	68.4211	51 to 75
78	Less than 30 years	Less than 10 years	Yes	No	Yes	No	Yes	Yes	No	Yes	No	No	No	No	Yes	Yes	Yes	No	Yes	Yes	Yes	57.8947	51 to 75	Yes	No	Yes	Yes	Yes	No	Yes	Yes	Yes	Yes	Yes	Yes	Yes	Yes	Yes	Yes	Yes	Yes	Yes	89.4737	More than 75
79	More than 50 years	More than 30 years	No	No	No	No	Yes	No	No	No	No	No	No	No	No	No	No	No	No	Yes	No	10.5263	Less than 50	Yes	Yes	Yes	Yes	Yes	Yes	Yes	Yes	Yes	Yes	Yes	Yes	Yes	Yes	Yes	Yes	Yes	Yes	Yes	100	More than 75
80	31 to 50 years	10 to 20 years	No	No	Yes	No	Yes	No	Yes	No	No	Yes	No	Yes	Yes	No	No	No	No	No	No	31.5789	Less than 50	Yes	No	Yes	Yes	Yes	Yes	Yes	No	No	Yes	Yes	Yes	No	No	No	No	No	No	No	47.3684	Less than 50
81	31 to 50 years	10 to 20 years	Yes	No	No	No	No	Yes	No	No	No	Yes	Yes	Yes	No	Yes	Yes	No	No	Yes	No	42.1053	Less than 50	Yes	No	Yes	Yes	No	No	No	No	No	No	No	No	No	No	No	No	No	No	No	15.7895	Less than 50
82	31 to 50 years	Less than 10 years	No	No	No	No	No	No	No	No	No	Yes	No	No	No	No	No	No	No	No	No	5.26316	Less than 50	Yes	No	Yes	No	Yes	No	Yes	No	No	No	No	No	No	No	No	No	No	Yes	Yes	31.5789	Less than 50
83	31 to 50 years	10 to 20 years	Yes	No	No	No	No	No	Yes	Yes	No	Yes	Yes	Yes	Yes	Yes	No	Yes	No	Yes	No	52.6316	51 to 75	No	No	No	No	No	No	Yes	No	No	No	No	No	No	No	No	No	Yes	Yes	Yes	21.0526	Less than 50
84	Less than 30 years	Less than 10 years	No	No	Yes	Yes	No	No	No	No	No	Yes	Yes	Yes	Yes	No	Yes	No	No	No	No	36.8421	Less than 50	No	No	Yes	No	No	No	No	No	No	Yes	Yes	Yes	Yes	No	Yes	No	Yes	Yes	Yes	47.3684	Less than 50
85	31 to 50 years	Less than 10 years	Yes	No	Yes	No	Yes	No	No	No	No	No	No	No	No	No	No	No	No	Yes	No	21.0526	Less than 50	Yes	No	Yes	No	Yes	Yes	Yes	No	No	No	Yes	No	No	No	No	No	No	No	No	31.5789	Less than 50
86	More than 50 years	More than 30 years	No	No	No	No	No	Yes	Yes	No	No	No	No	No	No	No	No	No	No	No	No	10.5263	Less than 50	Yes	No	Yes	Yes	Yes	Yes	No	No	No	No	No	No	Yes	No	No	No	No	No	No	31.5789	Less than 50
87	31 to 50 years	Less than 10 years	No	No	No	No	No	No	No	No	No	No	No	No	Yes	No	No	No	No	No	Yes	10.5263	Less than 50	No	No	No	Yes	No	No	Yes	No	No	No	No	Yes	No	No	No	No	No	Yes	Yes	26.3158	Less than 50
88	31 to 50 years	Less than 10 years	Yes	No	No	No	No	Yes	Yes	No	Yes	Yes	No	No	No	Yes	No	No	Yes	Yes	No	42.1053	Less than 50	Yes	No	Yes	Yes	Yes	No	Yes	No	No	Yes	Yes	Yes	Yes	No	Yes	No	Yes	No	No	57.8947	51 to 75
89	31 to 50 years	10 to 20 years	Yes	No	Yes	No	No	No	No	No	No	No	Yes	No	No	No	No	No	Yes	No	No	21.0526	Less than 50	Yes	Yes	Yes	Yes	No	Yes	Yes	No	No	Yes	No	No	No	Yes	No	No	No	No	No	42.1053	Less than 50
90	31 to 50 years	Less than 10 years	Yes	No	Yes	No	No	No	No	No	No	Yes	Yes	No	No	No	No	Yes	Yes	Yes	No	36.8421	Less than 50	Yes	No	Yes	No	No	Yes	Yes	Yes	No	Yes	Yes	Yes	No	Yes	Yes	Yes	Yes	Yes	Yes	73.6842	51 to 75
91	More than 50 years	More than 30 years	Yes	No	Yes	No	Yes	No	No	No	No	No	No	No	No	No	No	No	No	No	No	15.7895	Less than 50	No	No	No	No	No	No	No	No	No	Yes	Yes	No	No	No	No	No	No	No	No	10.5263	Less than 50
92	31 to 50 years	10 to 20 years	No	No	Yes	No	Yes	No	Yes	No	No	Yes	No	Yes	Yes	No	No	No	No	No	No	31.5789	Less than 50	Yes	No	Yes	Yes	Yes	Yes	Yes	No	No	Yes	Yes	Yes	No	No	No	No	No	No	No	47.3684	Less than 50
93	Less than 30 years	Less than 10 years	Yes	No	Yes	No	No	No	No	No	No	Yes	No	Yes	No	No	No	Yes	Yes	No	No	31.5789	Less than 50	Yes	Yes	Yes	Yes	Yes	Yes	No	No	No	Yes	Yes	Yes	No	Yes	No	Yes	No	Yes	Yes	68.4211	51 to 75
94	Less than 30 years	Less than 10 years	No	No	Yes	No	No	No	Yes	No	No	Yes	No	Yes	No	No	No	No	No	Yes	No	26.3158	Less than 50	Yes	Yes	Yes	Yes	Yes	Yes	Yes	Yes	No	Yes	Yes	Yes	Yes	Yes	Yes	Yes	Yes	No	No	84.2105	More than 75
95	31 to 50 years	Less than 10 years	No	No	No	No	No	No	No	No	No	No	No	No	No	No	No	No	No	No	No	0	Less than 50	No	No	Yes	Yes	No	Yes	No	No	No	No	No	No	No	No	No	No	No	No	Yes	21.0526	Less than 50
96	Less than 30 years	Less than 10 years	Yes	No	Yes	No	No	No	No	No	No	No	Yes	No	No	No	No	No	No	No	No	15.7895	Less than 50	Yes	No	Yes	No	Yes	No	No	No	No	No	No	No	No	No	No	No	No	Yes	Yes	26.3158	Less than 50
97	31 to 50 years	10 to 20 years	No	No	Yes	No	No	No	Yes	No	No	No	Yes	No	No	No	Yes	No	Yes	Yes	No	31.5789	Less than 50	No	No	Yes	Yes	No	No	Yes	No	No	Yes	Yes	Yes	Yes	No	No	No	No	No	No	36.8421	Less than 50
98	31 to 50 years	Less than 10 years	Yes	No	Yes	No	No	No	No	No	No	No	Yes	Yes	No	No	No	No	No	No	Yes	26.3158	Less than 50	Yes	No	Yes	No	Yes	Yes	Yes	Yes	No	Yes	Yes	Yes	No	No	No	No	No	No	No	47.3684	Less than 50
99	31 to 50 years	Less than 10 years	Yes	No	Yes	No	No	No	No	No	No	No	Yes	No	No	No	No	No	No	Yes	No	21.0526	Less than 50	Yes	No	Yes	Yes	Yes	Yes	Yes	No	No	Yes	Yes	No	Yes	No	No	No	No	Yes	Yes	57.8947	51 to 75
100	Less than 30 years	Less than 10 years	Yes	No	No	No	No	Yes	No	Yes	No	Yes	No	No	No	Yes	No	Yes	No	Yes	No	36.8421	Less than 50	Yes	No	Yes	Yes	No	Yes	Yes	Yes	No	Yes	Yes	No	No	No	Yes	No	Yes	Yes	Yes	63.1579	51 to 75
101	31 to 50 years	Less than 10 years	No	No	Yes	No	No	No	No	No	No	No	Yes	No	Yes	Yes	No	No	No	Yes	Yes	31.5789	Less than 50	Yes	No	Yes	Yes	No	No	No	No	No	No	No	Yes	No	No	No	No	No	No	No	21.0526	Less than 50
102	More than 50 years	More than 30 years	No	No	No	No	No	Yes	Yes	No	No	No	No	No	No	No	No	No	No	No	No	10.5263	Less than 50	Yes	No	Yes	Yes	Yes	Yes	No	No	No	No	No	No	Yes	No	No	No	No	No	No	31.5789	Less than 50
103	Less than 30 years	Less than 10 years	No	No	No	No	Yes	No	No	No	No	No	No	No	No	No	No	No	No	No	No	5.26316	Less than 50	Yes	No	Yes	Yes	Yes	No	Yes	Yes	No	Yes	Yes	Yes	Yes	Yes	Yes	Yes	Yes	Yes	Yes	84.2105	More than 75
104	31 to 50 years	20 to 30 years	No	No	Yes	No	No	Yes	Yes	No	No	No	No	No	No	No	No	No	No	No	Yes	21.0526	Less than 50	Yes	No	Yes	No	No	No	Yes	No	No	Yes	Yes	No	Yes	No	No	No	No	Yes	Yes	42.1053	Less than 50
105	31 to 50 years	Less than 10 years	Yes	No	No	No	No	No	No	No	No	No	No	No	No	No	No	No	No	No	Yes	10.5263	Less than 50	No	No	Yes	Yes	No	No	No	No	No	No	No	No	No	No	No	No	Yes	Yes	No	21.0526	Less than 50
106	More than 50 years	More than 30 years	Yes	No	Yes	No	No	No	No	No	No	No	No	Yes	No	No	No	Yes	Yes	No	Yes	31.5789	Less than 50	No	No	Yes	Yes	No	No	No	No	No	No	No	No	No	No	No	No	No	No	No	10.5263	Less than 50
107	More than 50 years	More than 30 years	No	No	Yes	No	Yes	No	No	No	No	No	No	No	No	No	Yes	No	No	Yes	No	21.0526	Less than 50	Yes	Yes	Yes	Yes	Yes	No	Yes	Yes	Yes	Yes	Yes	Yes	Yes	Yes	Yes	Yes	Yes	Yes	Yes	94.7368	More than 75
108	31 to 50 years	10 to 20 years	Yes	No	Yes	No	Yes	Yes	Yes	No	No	Yes	Yes	Yes	No	No	No	No	Yes	Yes	No	52.6316	51 to 75	Yes	No	Yes	Yes	No	Yes	Yes	No	Yes	Yes	Yes	Yes	No	Yes	No	Yes	Yes	Yes	No	68.4211	51 to 75
109	More than 50 years	20 to 30 years	Yes	No	Yes	No	No	No	Yes	Yes	Yes	Yes	Yes	Yes	No	No	No	No	No	No	Yes	47.3684	Less than 50	No	No	No	Yes	No	No	No	No	No	No	Yes	Yes	No	No	No	No	No	No	No	15.7895	Less than 50
110	Less than 30 years	Less than 10 years	Yes	No	Yes	No	Yes	No	No	No	No	No	Yes	No	Yes	No	No	No	No	Yes	No	31.5789	Less than 50	Yes	No	Yes	No	Yes	Yes	No	No	No	No	Yes	No	No	No	Yes	No	Yes	Yes	No	42.1053	Less than 50
111	31 to 50 years	Less than 10 years	Yes	No	No	No	No	No	No	No	No	No	No	No	Yes	No	No	No	Yes	No	No	15.7895	Less than 50	No	No	Yes	No	No	Yes	Yes	No	No	Yes	Yes	No	No	No	Yes	Yes	Yes	No	No	42.1053	Less than 50
112	31 to 50 years	Less than 10 years	Yes	No	No	No	No	No	Yes	No	No	Yes	Yes	Yes	No	No	Yes	Yes	No	No	No	36.8421	Less than 50	Yes	No	Yes	No	No	Yes	Yes	No	Yes	Yes	Yes	Yes	No	Yes	No	Yes	No	No	No	52.6316	51 to 75
113	More than 50 years	More than 30 years	No	No	No	No	Yes	No	No	No	No	No	Yes	No	No	No	No	No	No	No	Yes	15.7895	Less than 50	Yes	Yes	Yes	No	Yes	No	Yes	No	Yes	Yes	Yes	Yes	Yes	Yes	Yes	Yes	Yes	Yes	Yes	84.2105	More than 75
114	Less than 30 years	Less than 10 years	Yes	No	Yes	No	No	No	No	No	No	Yes	Yes	No	Yes	No	No	No	No	No	No	26.3158	Less than 50	Yes	No	Yes	No	No	No	Yes	No	No	Yes	Yes	No	No	No	Yes	Yes	Yes	Yes	Yes	52.6316	51 to 75
115	31 to 50 years	Less than 10 years	No	No	Yes	No	No	No	Yes	No	No	No	No	Yes	No	No	No	No	No	No	No	15.7895	Less than 50	Yes	No	Yes	No	No	No	No	No	No	No	No	No	No	No	No	No	No	No	No	10.5263	Less than 50
116	31 to 50 years	10 to 20 years	No	No	No	No	Yes	No	No	No	No	Yes	No	No	No	No	No	No	Yes	No	No	15.7895	Less than 50	Yes	Yes	Yes	Yes	Yes	Yes	Yes	Yes	No	No	No	Yes	Yes	Yes	Yes	Yes	Yes	Yes	Yes	84.2105	More than 75
117	Less than 30 years	Less than 10 years	Yes	No	No	No	No	No	No	No	No	No	Yes	Yes	No	No	No	No	Yes	No	No	21.0526	Less than 50	Yes	No	No	No	Yes	No	No	No	No	Yes	Yes	No	Yes	No	No	No	No	No	No	26.3158	Less than 50
118	31 to 50 years	Less than 10 years	Yes	Yes	No	No	No	Yes	Yes	Yes	No	Yes	Yes	Yes	Yes	No	No	No	No	Yes	Yes	57.8947	51 to 75	Yes	No	Yes	Yes	Yes	Yes	Yes	Yes	Yes	Yes	No	Yes	Yes	Yes	Yes	Yes	Yes	Yes	Yes	89.4737	More than 75
119	31 to 50 years	10 to 20 years	Yes	No	Yes	Yes	No	Yes	Yes	No	No	No	Yes	No	No	No	No	No	No	No	No	31.5789	Less than 50	Yes	No	Yes	No	No	No	Yes	No	No	No	Yes	No	No	No	No	No	Yes	Yes	Yes	36.8421	Less than 50
120	More than 50 years	More than 30 years	Yes	No	No	No	No	No	No	No	No	No	No	No	Yes	No	No	No	No	No	No	10.5263	Less than 50	Yes	No	Yes	No	Yes	No	No	No	No	Yes	Yes	No	Yes	No	No	No	No	No	No	31.5789	Less than 50
121	31 to 50 years	Less than 10 years	Yes	No	No	No	No	Yes	Yes	No	No	Yes	Yes	Yes	No	Yes	No	Yes	No	Yes	No	47.3684	Less than 50	Yes	No	Yes	Yes	No	Yes	Yes	Yes	No	Yes	Yes	Yes	No	Yes	No	No	Yes	Yes	Yes	68.4211	51 to 75
122	31 to 50 years	Less than 10 years	Yes	No	No	No	No	No	No	No	No	No	No	No	No	No	Yes	No	Yes	Yes	No	21.0526	Less than 50	No	No	Yes	Yes	Yes	No	Yes	No	No	No	No	No	Yes	No	Yes	Yes	Yes	No	No	42.1053	Less than 50
123	31 to 50 years	10 to 20 years	No	No	Yes	No	No	No	No	No	No	No	No	Yes	No	No	No	No	No	Yes	No	15.7895	Less than 50	Yes	No	Yes	Yes	No	No	Yes	No	No	Yes	Yes	Yes	Yes	No	Yes	No	Yes	No	No	52.6316	51 to 75
124	31 to 50 years	Less than 10 years	Yes	No	No	No	Yes	No	No	No	No	No	No	No	No	No	Yes	No	No	No	No	15.7895	Less than 50	Yes	No	Yes	No	Yes	No	No	No	No	Yes	No	No	No	No	Yes	Yes	Yes	Yes	No	42.1053	Less than 50
125	More than 50 years	More than 30 years	No	No	Yes	Yes	No	No	Yes	No	No	No	Yes	No	Yes	No	Yes	No	Yes	No	No	36.8421	Less than 50	Yes	Yes	Yes	Yes	Yes	Yes	Yes	Yes	No	Yes	Yes	No	Yes	Yes	Yes	Yes	Yes	Yes	Yes	89.4737	More than 75
126	Less than 30 years	Less than 10 years	Yes	No	No	No	No	No	No	No	No	Yes	No	Yes	No	No	Yes	No	No	No	Yes	26.3158	Less than 50	Yes	No	No	No	No	Yes	No	No	No	No	Yes	No	No	No	Yes	No	Yes	Yes	Yes	36.8421	Less than 50
127	31 to 50 years	Less than 10 years	Yes	No	No	No	No	No	No	No	No	No	Yes	Yes	No	No	No	No	Yes	Yes	No	26.3158	Less than 50	No	No	Yes	No	No	No	No	No	No	No	Yes	No	No	No	No	No	No	No	No	10.5263	Less than 50
128	Less than 30 years	Less than 10 years	Yes	No	Yes	No	No	Yes	Yes	No	No	Yes	Yes	No	Yes	Yes	Yes	No	No	Yes	No	52.6316	51 to 75	Yes	Yes	Yes	Yes	No	No	Yes	No	No	Yes	Yes	No	Yes	Yes	Yes	Yes	Yes	Yes	No	68.4211	51 to 75
129	More than 50 years	20 to 30 years	No	No	No	No	Yes	No	Yes	No	No	No	No	Yes	No	No	No	No	No	No	Yes	21.0526	Less than 50	No	No	No	Yes	No	No	Yes	No	No	Yes	Yes	No	Yes	No	Yes	No	Yes	No	Yes	42.1053	Less than 50
130	31 to 50 years	Less than 10 years	Yes	No	Yes	No	No	No	Yes	Yes	No	Yes	Yes	Yes	Yes	No	No	No	No	Yes	Yes	52.6316	51 to 75	Yes	Yes	Yes	Yes	Yes	Yes	Yes	Yes	Yes	No	Yes	Yes	No	Yes	No	No	Yes	Yes	No	73.6842	51 to 75
131	Less than 30 years	Less than 10 years	Yes	No	Yes	No	No	Yes	No	Yes	No	No	No	Yes	Yes	No	No	No	No	Yes	No	36.8421	Less than 50	Yes	No	Yes	No	Yes	Yes	Yes	No	No	Yes	Yes	Yes	No	No	No	No	No	No	No	42.1053	Less than 50
132	More than 50 years	Less than 10 years	No	No	No	No	Yes	No	No	No	No	No	No	Yes	No	No	No	No	No	No	No	10.5263	Less than 50	Yes	No	No	Yes	No	No	No	No	No	No	Yes	No	No	No	No	No	No	No	No	15.7895	Less than 50
133	31 to 50 years	Less than 10 years	Yes	No	No	No	Yes	Yes	No	Yes	Yes	Yes	Yes	Yes	Yes	Yes	No	Yes	No	No	Yes	63.1579	51 to 75	Yes	No	Yes	No	No	No	Yes	No	No	Yes	No	No	Yes	No	Yes	No	Yes	Yes	Yes	47.3684	Less than 50
134	31 to 50 years	10 to 20 years	Yes	No	No	No	No	No	Yes	Yes	No	Yes	Yes	Yes	Yes	Yes	No	Yes	No	Yes	No	52.6316	51 to 75	No	No	No	No	No	No	Yes	No	No	No	No	No	No	No	No	No	Yes	Yes	Yes	21.0526	Less than 50
135	31 to 50 years	10 to 20 years	Yes	No	Yes	No	No	Yes	No	No	No	Yes	Yes	Yes	No	No	No	Yes	No	Yes	Yes	47.3684	Less than 50	No	Yes	Yes	Yes	No	Yes	Yes	Yes	Yes	Yes	Yes	No	No	Yes	No	Yes	No	No	Yes	63.1579	51 to 75
136	31 to 50 years	20 to 30 years	No	No	Yes	No	No	No	No	No	No	Yes	No	No	No	No	No	No	Yes	No	No	15.7895	Less than 50	Yes	No	Yes	Yes	Yes	No	Yes	No	No	No	No	Yes	No	No	No	No	Yes	No	No	36.8421	Less than 50
137	Less than 30 years	Less than 10 years	Yes	No	Yes	No	No	No	No	No	No	No	Yes	No	No	No	No	No	No	No	No	15.7895	Less than 50	Yes	No	Yes	No	Yes	No	No	No	No	No	No	No	No	No	No	No	No	Yes	Yes	26.3158	Less than 50
138	31 to 50 years	10 to 20 years	No	No	No	No	No	No	No	No	No	No	Yes	Yes	No	No	No	No	No	Yes	No	15.7895	Less than 50	No	Yes	Yes	Yes	No	No	No	Yes	No	No	No	No	No	Yes	No	No	No	No	No	26.3158	Less than 50
139	31 to 50 years	Less than 10 years	Yes	No	No	No	No	No	No	No	No	Yes	Yes	Yes	No	No	No	No	Yes	No	No	26.3158	Less than 50	Yes	Yes	Yes	Yes	No	Yes	Yes	No	Yes	Yes	Yes	Yes	Yes	Yes	Yes	Yes	Yes	Yes	Yes	89.4737	More than 75
140	31 to 50 years	10 to 20 years	Yes	No	Yes	No	No	Yes	No	No	No	No	No	No	No	Yes	No	No	No	Yes	Yes	31.5789	Less than 50	Yes	No	Yes	Yes	No	Yes	Yes	Yes	Yes	No	No	No	No	Yes	No	Yes	No	No	Yes	52.6316	51 to 75
141	31 to 50 years	Less than 10 years	Yes	No	No	No	No	No	Yes	No	No	No	No	Yes	No	No	Yes	No	Yes	Yes	No	31.5789	Less than 50	Yes	No	Yes	Yes	Yes	Yes	Yes	Yes	Yes	No	No	Yes	No	Yes	Yes	Yes	Yes	Yes	Yes	78.9474	More than 75
142	31 to 50 years	20 to 30 years	Yes	No	No	No	No	No	No	No	No	Yes	No	No	No	No	No	No	No	No	No	10.5263	Less than 50	Yes	No	Yes	No	Yes	No	No	No	No	Yes	Yes	Yes	No	No	No	No	No	No	No	31.5789	Less than 50
143	More than 50 years	20 to 30 years	Yes	No	No	No	No	No	No	No	No	No	No	No	No	No	Yes	No	No	No	No	10.5263	Less than 50	Yes	No	No	No	No	Yes	No	Yes	No	No	No	No	No	No	Yes	Yes	Yes	Yes	Yes	42.1053	Less than 50
144	31 to 50 years	20 to 30 years	Yes	No	Yes	No	No	No	No	No	No	Yes	No	No	No	No	No	No	No	No	No	15.7895	Less than 50	No	No	Yes	Yes	No	No	No	No	No	No	Yes	Yes	No	No	Yes	No	Yes	Yes	Yes	42.1053	Less than 50
145	Less than 30 years	Less than 10 years	No	No	Yes	No	No	Yes	No	No	No	No	No	No	Yes	No	Yes	No	No	Yes	Yes	31.5789	Less than 50	Yes	Yes	Yes	Yes	No	Yes	Yes	Yes	No	Yes	Yes	No	No	Yes	Yes	Yes	Yes	Yes	Yes	78.9474	More than 75
146	31 to 50 years	Less than 10 years	Yes	No	Yes	No	Yes	No	No	No	No	No	Yes	Yes	No	No	No	No	Yes	Yes	Yes	42.1053	Less than 50	Yes	No	Yes	No	Yes	No	No	No	No	No	No	No	Yes	No	Yes	No	Yes	Yes	No	36.8421	Less than 50
147	More than 50 years	10 to 20 years	Yes	No	Yes	No	No	No	No	No	No	No	Yes	No	Yes	Yes	No	No	No	Yes	No	31.5789	Less than 50	Yes	No	Yes	Yes	No	Yes	No	No	No	No	No	Yes	No	No	No	No	No	No	No	26.3158	Less than 50
148	31 to 50 years	Less than 10 years	Yes	Yes	No	No	No	Yes	No	No	No	Yes	Yes	Yes	Yes	Yes	No	Yes	Yes	No	No	52.6316	51 to 75	Yes	No	Yes	No	Yes	Yes	No	No	No	No	No	Yes	Yes	No	No	No	No	No	No	31.5789	Less than 50
149	More than 50 years	20 to 30 years	No	No	No	No	Yes	No	Yes	No	No	No	No	Yes	No	No	No	No	No	No	Yes	21.0526	Less than 50	No	No	No	Yes	No	No	Yes	No	No	Yes	Yes	No	Yes	No	Yes	No	Yes	No	Yes	42.1053	Less than 50
150	31 to 50 years	10 to 20 years	No	No	No	No	No	No	No	No	No	No	Yes	Yes	No	No	No	No	No	Yes	No	15.7895	Less than 50	No	Yes	Yes	Yes	No	No	No	Yes	No	No	No	No	No	Yes	No	No	No	No	No	26.3158	Less than 50
151	More than 50 years	20 to 30 years	Yes	No	Yes	No	No	No	No	No	No	No	Yes	Yes	No	No	No	No	No	Yes	No	26.3158	Less than 50	Yes	No	No	No	No	Yes	No	No	No	No	Yes	Yes	Yes	No	Yes	No	Yes	Yes	Yes	47.3684	Less than 50
152	31 to 50 years	Less than 10 years	Yes	No	Yes	No	No	No	No	Yes	No	Yes	Yes	Yes	No	Yes	No	No	Yes	Yes	No	47.3684	Less than 50	Yes	No	Yes	Yes	Yes	Yes	Yes	Yes	Yes	Yes	Yes	Yes	No	Yes	No	Yes	Yes	Yes	No	78.9474	More than 75
153	More than 50 years	10 to 20 years	Yes	No	Yes	No	No	Yes	Yes	No	No	Yes	No	No	No	Yes	No	No	Yes	No	No	36.8421	Less than 50	No	No	Yes	Yes	No	No	Yes	No	No	Yes	Yes	No	Yes	No	Yes	No	Yes	Yes	Yes	52.6316	51 to 75
154	Less than 30 years	Less than 10 years	No	No	Yes	No	No	No	Yes	No	No	Yes	No	Yes	No	No	No	No	No	Yes	No	26.3158	Less than 50	Yes	Yes	Yes	Yes	Yes	Yes	Yes	Yes	No	Yes	Yes	Yes	Yes	Yes	Yes	Yes	Yes	No	No	84.2105	More than 75
155	Less than 30 years	Less than 10 years	No	No	Yes	Yes	No	Yes	No	No	Yes	Yes	No	Yes	No	Yes	No	Yes	No	No	Yes	47.3684	Less than 50	Yes	No	Yes	Yes	No	No	No	No	No	No	No	No	No	No	No	Yes	Yes	Yes	Yes	36.8421	Less than 50
156	31 to 50 years	Less than 10 years	No	No	Yes	No	No	No	No	No	No	No	No	Yes	No	No	No	No	No	No	No	10.5263	Less than 50	Yes	No	Yes	No	No	Yes	Yes	No	No	Yes	No	Yes	No	No	No	Yes	No	Yes	Yes	47.3684	Less than 50
157	31 to 50 years	10 to 20 years	No	No	No	No	Yes	No	Yes	No	No	No	No	Yes	No	No	Yes	No	No	Yes	No	26.3158	Less than 50	Yes	No	Yes	Yes	No	Yes	Yes	Yes	Yes	Yes	No	No	No	Yes	No	Yes	No	Yes	Yes	63.1579	51 to 75
158	31 to 50 years	10 to 20 years	Yes	No	Yes	No	No	Yes	No	No	No	No	No	No	No	Yes	No	No	No	Yes	Yes	31.5789	Less than 50	Yes	No	Yes	Yes	No	Yes	Yes	Yes	Yes	No	No	No	No	Yes	No	Yes	No	No	Yes	52.6316	51 to 75
159	Less than 30 years	Less than 10 years	No	No	Yes	No	No	No	No	No	No	No	No	No	No	No	No	No	No	No	Yes	10.5263	Less than 50	Yes	No	No	No	No	No	No	No	No	No	No	No	No	No	No	No	Yes	Yes	Yes	21.0526	Less than 50
160	More than 50 years	20 to 30 years	Yes	No	No	No	No	No	Yes	No	No	No	No	No	No	No	No	No	No	Yes	No	15.7895	Less than 50	Yes	No	Yes	No	No	No	No	No	No	No	No	No	Yes	No	Yes	No	Yes	No	No	26.3158	Less than 50
161	Less than 30 years	Less than 10 years	Yes	No	Yes	No	No	No	No	Yes	Yes	Yes	No	Yes	No	No	No	No	Yes	No	Yes	42.1053	Less than 50	No	No	Yes	No	Yes	Yes	No	Yes	Yes	No	No	No	No	Yes	No	No	No	No	No	31.5789	Less than 50
162	Less than 30 years	Less than 10 years	No	No	No	No	Yes	No	No	No	No	No	Yes	No	No	No	No	No	No	No	No	10.5263	Less than 50	Yes	Yes	Yes	No	Yes	No	Yes	Yes	Yes	Yes	Yes	Yes	Yes	Yes	Yes	Yes	Yes	Yes	Yes	89.4737	More than 75
163	Less than 30 years	Less than 10 years	Yes	No	No	No	No	No	No	No	No	Yes	No	Yes	No	No	No	No	No	No	Yes	21.0526	Less than 50	Yes	No	Yes	Yes	Yes	Yes	No	Yes	No	Yes	No	No	Yes	No	Yes	No	Yes	No	Yes	57.8947	51 to 75
164	31 to 50 years	10 to 20 years	No	No	No	No	No	No	No	No	No	No	No	No	No	No	No	No	No	No	No	0	Less than 50	Yes	No	Yes	No	Yes	Yes	No	No	No	Yes	Yes	No	Yes	No	Yes	No	Yes	Yes	Yes	57.8947	51 to 75
165	More than 50 years	More than 30 years	Yes	Yes	Yes	Yes	No	No	No	No	No	No	Yes	Yes	Yes	Yes	No	Yes	No	Yes	No	52.6316	51 to 75	No	No	Yes	Yes	Yes	Yes	Yes	Yes	Yes	No	No	Yes	No	Yes	No	Yes	Yes	Yes	Yes	68.4211	51 to 75
166	31 to 50 years	Less than 10 years	Yes	No	No	No	No	No	No	No	No	Yes	Yes	Yes	No	No	No	No	Yes	No	No	26.3158	Less than 50	Yes	Yes	Yes	Yes	No	Yes	Yes	No	Yes	Yes	Yes	Yes	Yes	Yes	Yes	Yes	Yes	Yes	Yes	89.4737	More than 75
167	Less than 30 years	Less than 10 years	Yes	No	Yes	No	Yes	Yes	No	Yes	No	No	No	No	Yes	Yes	Yes	No	Yes	Yes	Yes	57.8947	51 to 75	Yes	No	Yes	Yes	Yes	No	Yes	Yes	Yes	Yes	Yes	Yes	Yes	Yes	Yes	Yes	Yes	Yes	Yes	89.4737	More than 75
168	Less than 30 years	Less than 10 years	Yes	No	No	No	No	No	No	No	No	Yes	No	Yes	No	No	No	No	Yes	Yes	Yes	31.5789	Less than 50	No	No	Yes	No	No	Yes	Yes	No	No	Yes	Yes	Yes	No	Yes	Yes	No	Yes	Yes	Yes	57.8947	51 to 75
169	31 to 50 years	Less than 10 years	Yes	No	No	No	No	Yes	Yes	No	Yes	Yes	No	No	No	Yes	No	No	Yes	Yes	No	42.1053	Less than 50	Yes	No	Yes	Yes	Yes	No	Yes	No	No	Yes	Yes	Yes	Yes	No	Yes	No	Yes	No	No	57.8947	51 to 75
170	31 to 50 years	Less than 10 years	Yes	Yes	Yes	Yes	No	No	No	No	No	Yes	Yes	No	No	Yes	Yes	No	No	Yes	No	47.3684	Less than 50	No	Yes	Yes	No	No	Yes	Yes	No	No	Yes	Yes	Yes	No	Yes	Yes	Yes	Yes	Yes	Yes	68.4211	51 to 75
171	More than 50 years	More than 30 years	Yes	No	No	No	No	No	No	No	No	No	No	No	Yes	No	No	No	No	No	No	10.5263	Less than 50	Yes	No	Yes	No	Yes	No	No	No	No	Yes	Yes	No	Yes	No	No	No	No	No	No	31.5789	Less than 50
172	More than 50 years	10 to 20 years	Yes	No	No	No	No	No	No	No	No	No	Yes	No	No	No	No	No	No	No	No	10.5263	Less than 50	Yes	Yes	Yes	No	No	Yes	Yes	No	No	No	No	Yes	No	Yes	No	No	No	No	No	36.8421	Less than 50
173	Less than 30 years	10 to 20 years	No	No	Yes	No	Yes	No	No	No	No	No	No	No	No	No	No	No	No	No	No	10.5263	Less than 50	Yes	Yes	Yes	Yes	Yes	Yes	Yes	Yes	No	Yes	Yes	Yes	Yes	Yes	Yes	Yes	Yes	Yes	Yes	94.7368	More than 75
174	More than 50 years	More than 30 years	Yes	No	Yes	No	No	No	No	No	No	Yes	Yes	Yes	No	No	No	No	No	Yes	No	31.5789	Less than 50	Yes	No	No	No	Yes	No	No	No	No	No	No	No	No	No	Yes	No	Yes	No	No	21.0526	Less than 50
175	Less than 30 years	Less than 10 years	Yes	No	Yes	No	No	No	No	No	No	Yes	Yes	No	Yes	No	No	No	No	No	No	26.3158	Less than 50	Yes	No	Yes	No	No	No	Yes	No	No	Yes	Yes	No	No	No	Yes	Yes	Yes	Yes	Yes	52.6316	51 to 75
176	Less than 30 years	Less than 10 years	Yes	No	Yes	No	No	No	Yes	No	No	No	No	No	Yes	No	No	No	No	No	Yes	26.3158	Less than 50	Yes	No	Yes	No	No	No	No	No	No	Yes	Yes	No	Yes	No	Yes	No	Yes	Yes	No	42.1053	Less than 50
177	More than 50 years	More than 30 years	Yes	No	Yes	No	No	No	No	No	No	No	No	Yes	No	No	No	Yes	Yes	No	Yes	31.5789	Less than 50	No	No	Yes	Yes	No	No	No	No	No	No	No	No	No	No	No	No	No	No	No	10.5263	Less than 50
178	31 to 50 years	Less than 10 years	Yes	No	Yes	No	No	No	No	No	No	No	Yes	No	Yes	No	No	No	Yes	Yes	Yes	36.8421	Less than 50	Yes	Yes	Yes	Yes	Yes	Yes	Yes	Yes	Yes	Yes	Yes	Yes	Yes	Yes	Yes	Yes	Yes	Yes	Yes	100	More than 75
179	Less than 30 years	Less than 10 years	Yes	No	No	No	Yes	Yes	Yes	No	No	No	Yes	Yes	No	Yes	No	No	No	No	No	36.8421	Less than 50	No	No	Yes	No	No	No	Yes	No	No	Yes	Yes	No	Yes	No	Yes	No	Yes	Yes	Yes	47.3684	Less than 50
180	31 to 50 years	Less than 10 years	Yes	Yes	No	No	No	Yes	No	No	No	Yes	Yes	Yes	Yes	Yes	No	Yes	Yes	No	No	52.6316	51 to 75	Yes	No	Yes	No	Yes	Yes	No	No	No	No	No	Yes	Yes	No	No	No	No	No	No	31.5789	Less than 50
181	31 to 50 years	Less than 10 years	Yes	No	No	No	No	No	No	No	No	No	Yes	No	No	No	No	No	No	Yes	No	15.7895	Less than 50	Yes	No	Yes	Yes	No	No	Yes	Yes	No	Yes	Yes	Yes	Yes	No	No	No	No	No	No	47.3684	Less than 50
182	31 to 50 years	Less than 10 years	Yes	No	No	No	No	No	No	No	No	No	No	No	No	No	Yes	No	No	No	No	10.5263	Less than 50	No	No	Yes	No	No	No	Yes	No	No	No	No	No	No	No	No	No	No	Yes	No	15.7895	Less than 50
183	31 to 50 years	Less than 10 years	Yes	Yes	Yes	Yes	No	No	No	No	No	Yes	Yes	No	No	Yes	Yes	No	No	Yes	No	47.3684	Less than 50	No	Yes	Yes	No	No	Yes	Yes	No	No	Yes	Yes	Yes	No	Yes	Yes	Yes	Yes	Yes	Yes	68.4211	51 to 75
184	31 to 50 years	10 to 20 years	No	No	No	No	No	No	No	No	No	Yes	No	Yes	No	No	No	No	No	No	No	10.5263	Less than 50	No	No	No	No	Yes	No	No	No	No	No	Yes	Yes	Yes	No	No	No	No	No	No	21.0526	Less than 50
185	Less than 30 years	Less than 10 years	Yes	No	No	No	No	No	No	No	No	Yes	Yes	Yes	No	Yes	No	No	Yes	No	No	31.5789	Less than 50	Yes	Yes	Yes	Yes	Yes	Yes	Yes	Yes	Yes	Yes	Yes	Yes	No	Yes	No	Yes	No	No	No	73.6842	51 to 75
186	31 to 50 years	10 to 20 years	Yes	No	No	Yes	No	Yes	No	Yes	Yes	Yes	Yes	Yes	Yes	Yes	Yes	No	No	Yes	Yes	68.4211	51 to 75	Yes	Yes	Yes	Yes	No	Yes	No	No	Yes	No	Yes	No	No	Yes	No	Yes	No	Yes	No	52.6316	51 to 75
187	31 to 50 years	10 to 20 years	No	No	No	No	Yes	No	No	No	No	No	Yes	No	Yes	No	No	No	No	No	No	15.7895	Less than 50	Yes	Yes	Yes	Yes	Yes	No	Yes	Yes	Yes	Yes	Yes	Yes	Yes	Yes	Yes	Yes	Yes	Yes	Yes	94.7368	More than 75
188	31 to 50 years	Less than 10 years	Yes	No	Yes	No	No	No	No	No	No	No	Yes	No	No	No	No	No	No	Yes	No	21.0526	Less than 50	Yes	No	Yes	Yes	Yes	Yes	Yes	No	No	Yes	Yes	No	Yes	No	No	No	No	Yes	Yes	57.8947	51 to 75
189	More than 50 years	20 to 30 years	Yes	No	Yes	No	No	No	No	No	No	No	No	Yes	No	No	No	No	No	No	No	15.7895	Less than 50	Yes	No	No	No	Yes	No	No	No	No	Yes	Yes	Yes	No	No	No	No	No	Yes	No	31.5789	Less than 50
190	More than 50 years	More than 30 years	No	No	No	No	Yes	No	No	No	No	No	Yes	Yes	Yes	No	No	No	No	No	No	21.0526	Less than 50	Yes	Yes	Yes	Yes	No	Yes	Yes	No	No	No	No	No	No	Yes	No	No	No	No	No	36.8421	Less than 50
191	31 to 50 years	Less than 10 years	Yes	No	No	Yes	No	No	No	No	No	No	Yes	Yes	No	No	No	No	Yes	No	No	26.3158	Less than 50	Yes	Yes	Yes	Yes	No	Yes	No	No	No	Yes	Yes	Yes	No	Yes	No	Yes	Yes	Yes	Yes	68.4211	51 to 75
192	Less than 30 years	Less than 10 years	No	No	Yes	No	No	No	No	No	No	Yes	Yes	Yes	Yes	No	No	No	No	No	No	26.3158	Less than 50	Yes	No	Yes	No	Yes	Yes	No	No	No	No	No	No	Yes	No	Yes	No	Yes	Yes	Yes	47.3684	Less than 50
193	31 to 50 years	10 to 20 years	No	No	No	No	No	No	No	No	No	No	No	Yes	No	No	No	No	No	No	No	5.26316	Less than 50	No	Yes	No	Yes	Yes	No	No	No	No	Yes	Yes	Yes	No	Yes	No	No	No	No	No	36.8421	Less than 50
194	31 to 50 years	10 to 20 years	No	No	Yes	No	No	No	No	No	No	No	Yes	Yes	No	No	No	No	No	No	No	15.7895	Less than 50	No	Yes	No	Yes	No	No	No	Yes	No	No	No	Yes	No	Yes	No	No	No	No	No	26.3158	Less than 50
195	More than 50 years	10 to 20 years	Yes	No	No	No	No	No	No	No	No	No	Yes	No	No	No	No	No	No	No	No	10.5263	Less than 50	Yes	Yes	Yes	No	No	Yes	Yes	No	No	No	No	Yes	No	Yes	No	No	No	No	No	36.8421	Less than 50
196	Less than 30 years	Less than 10 years	Yes	No	Yes	No	No	No	No	No	No	Yes	Yes	No	Yes	No	No	No	No	No	No	26.3158	Less than 50	Yes	No	Yes	No	No	No	Yes	No	No	Yes	Yes	No	No	No	Yes	Yes	Yes	Yes	Yes	52.6316	51 to 75
197	More than 50 years	20 to 30 years	Yes	No	No	No	No	Yes	No	No	No	Yes	No	No	No	No	Yes	Yes	Yes	Yes	No	36.8421	Less than 50	Yes	No	Yes	No	No	Yes	Yes	No	No	Yes	Yes	Yes	No	No	No	No	Yes	No	Yes	47.3684	Less than 50
198	Less than 30 years	Less than 10 years	No	No	No	No	No	No	No	No	No	No	No	No	No	No	No	No	No	No	No	0	Less than 50	No	No	Yes	Yes	No	No	No	No	No	No	No	Yes	No	No	No	No	No	No	No	15.7895	Less than 50
199	31 to 50 years	Less than 10 years	No	No	No	No	No	No	No	No	No	No	No	No	No	No	No	No	No	Yes	No	5.26316	Less than 50	No	No	Yes	No	Yes	No	No	No	No	Yes	Yes	Yes	Yes	No	Yes	No	Yes	No	No	42.1053	Less than 50
200	31 to 50 years	Less than 10 years	Yes	No	No	No	Yes	No	Yes	No	No	No	No	Yes	No	No	No	No	No	No	No	21.0526	Less than 50	Yes	No	Yes	No	No	No	Yes	No	No	Yes	Yes	Yes	Yes	No	Yes	No	Yes	Yes	No	52.6316	51 to 75
201	More than 50 years	20 to 30 years	No	No	No	No	No	No	No	No	No	No	No	No	No	No	No	No	No	No	No	0	Less than 50	No	No	No	No	No	Yes	Yes	No	No	No	Yes	No	No	Yes	No	No	No	Yes	No	26.3158	Less than 50
202	31 to 50 years	10 to 20 years	Yes	No	No	Yes	No	Yes	No	Yes	Yes	Yes	Yes	Yes	Yes	Yes	Yes	No	No	Yes	Yes	68.4211	51 to 75	Yes	Yes	Yes	Yes	No	Yes	No	No	Yes	No	Yes	No	No	Yes	No	Yes	No	Yes	No	52.6316	51 to 75
203	More than 50 years	20 to 30 years	Yes	No	No	No	No	No	No	No	No	No	Yes	No	Yes	No	No	No	No	Yes	No	21.0526	Less than 50	Yes	No	No	Yes	Yes	No	No	No	No	No	Yes	Yes	No	No	No	No	No	No	No	26.3158	Less than 50
204	31 to 50 years	Less than 10 years	Yes	No	Yes	No	No	No	Yes	No	No	No	No	Yes	Yes	No	No	No	No	No	No	26.3158	Less than 50	No	Yes	Yes	Yes	Yes	Yes	No	No	No	No	No	Yes	No	No	No	No	Yes	Yes	No	42.1053	Less than 50
205	More than 50 years	More than 30 years	Yes	No	Yes	No	No	No	No	No	No	No	Yes	No	Yes	No	Yes	No	Yes	No	Yes	36.8421	Less than 50	Yes	No	Yes	Yes	Yes	Yes	Yes	Yes	Yes	Yes	Yes	Yes	Yes	No	Yes	Yes	Yes	No	No	78.9474	More than 75
206	Less than 30 years	Less than 10 years	Yes	No	Yes	No	No	No	No	No	No	No	No	No	No	No	No	No	No	No	No	10.5263	Less than 50	No	No	Yes	No	Yes	Yes	Yes	No	No	Yes	Yes	No	No	No	No	No	No	No	No	31.5789	Less than 50
207	More than 50 years	More than 30 years	Yes	No	Yes	No	No	Yes	Yes	No	No	No	Yes	No	Yes	Yes	No	Yes	Yes	No	No	47.3684	Less than 50	Yes	No	Yes	Yes	Yes	Yes	Yes	No	No	Yes	Yes	Yes	No	Yes	Yes	Yes	Yes	Yes	No	73.6842	51 to 75
208	31 to 50 years	Less than 10 years	Yes	No	Yes	No	Yes	No	No	No	No	No	No	No	No	No	No	No	No	No	No	15.7895	Less than 50	Yes	No	Yes	No	Yes	Yes	Yes	No	No	No	No	No	No	No	No	No	No	Yes	No	31.5789	Less than 50
209	Less than 30 years	Less than 10 years	Yes	No	No	No	No	Yes	Yes	No	No	Yes	Yes	Yes	Yes	No	No	No	No	Yes	No	42.1053	Less than 50	Yes	No	Yes	No	No	No	Yes	No	No	No	No	No	No	No	No	No	No	No	No	15.7895	Less than 50
210	31 to 50 years	Less than 10 years	Yes	Yes	Yes	Yes	No	No	No	No	No	Yes	Yes	No	No	Yes	Yes	No	No	Yes	No	47.3684	Less than 50	No	Yes	Yes	No	No	Yes	Yes	No	No	Yes	Yes	Yes	No	Yes	Yes	Yes	Yes	Yes	Yes	68.4211	51 to 75
211	31 to 50 years	Less than 10 years	Yes	No	No	No	Yes	No	No	No	No	No	Yes	No	No	No	No	No	No	Yes	No	21.0526	Less than 50	Yes	No	Yes	No	No	No	No	No	No	Yes	Yes	No	Yes	No	Yes	No	Yes	Yes	No	42.1053	Less than 50
212	More than 50 years	More than 30 years	No	No	Yes	Yes	No	No	Yes	No	No	No	Yes	No	Yes	No	Yes	No	Yes	No	No	36.8421	Less than 50	Yes	Yes	Yes	Yes	Yes	Yes	Yes	Yes	No	Yes	Yes	No	Yes	Yes	Yes	Yes	Yes	Yes	Yes	89.4737	More than 75
213	31 to 50 years	Less than 10 years	No	No	Yes	No	Yes	No	No	No	No	No	No	No	No	No	No	No	No	No	No	10.5263	Less than 50	Yes	No	No	No	Yes	No	Yes	No	No	No	No	No	No	No	No	No	No	No	No	15.7895	Less than 50
214	Less than 30 years	Less than 10 years	Yes	No	No	No	No	Yes	Yes	No	No	No	No	Yes	No	No	No	No	Yes	Yes	Yes	36.8421	Less than 50	Yes	No	Yes	Yes	No	No	No	No	No	Yes	Yes	No	No	No	No	No	No	No	No	26.3158	Less than 50
215	Less than 30 years	Less than 10 years	No	No	No	No	Yes	No	No	No	No	Yes	No	Yes	No	No	No	No	No	No	No	15.7895	Less than 50	Yes	Yes	Yes	Yes	No	Yes	Yes	Yes	Yes	Yes	Yes	Yes	No	Yes	Yes	Yes	Yes	Yes	Yes	89.4737	More than 75
216	More than 50 years	10 to 20 years	Yes	No	No	No	No	No	No	No	No	No	No	No	No	No	No	No	No	Yes	No	10.5263	Less than 50	Yes	Yes	Yes	Yes	Yes	Yes	No	Yes	Yes	No	No	No	Yes	Yes	Yes	Yes	Yes	No	No	68.4211	51 to 75
217	Less than 30 years	Less than 10 years	No	No	No	No	Yes	No	No	No	No	No	Yes	No	No	No	No	No	No	No	No	10.5263	Less than 50	Yes	Yes	Yes	No	Yes	No	Yes	Yes	Yes	Yes	Yes	Yes	Yes	Yes	Yes	Yes	Yes	Yes	Yes	89.4737	More than 75
218	More than 50 years	More than 30 years	No	No	No	No	Yes	No	No	No	No	No	Yes	No	No	No	No	No	No	No	Yes	15.7895	Less than 50	Yes	Yes	Yes	No	Yes	No	Yes	No	Yes	Yes	Yes	Yes	Yes	Yes	Yes	Yes	Yes	Yes	Yes	84.2105	More than 75
219	31 to 50 years	Less than 10 years	No	No	No	No	No	No	No	No	No	No	No	Yes	Yes	No	No	No	No	No	No	10.5263	Less than 50	Yes	No	Yes	No	No	Yes	Yes	No	No	Yes	Yes	Yes	Yes	Yes	Yes	Yes	Yes	Yes	Yes	73.6842	51 to 75
220	31 to 50 years	Less than 10 years	Yes	No	No	No	No	No	No	No	No	No	No	No	Yes	No	No	No	Yes	No	No	15.7895	Less than 50	No	No	Yes	No	No	Yes	Yes	No	No	Yes	Yes	No	No	No	Yes	Yes	Yes	No	No	42.1053	Less than 50
221	Less than 30 years	Less than 10 years	No	No	Yes	Yes	No	No	No	No	No	Yes	Yes	Yes	Yes	No	Yes	No	No	No	No	36.8421	Less than 50	No	No	Yes	No	No	No	No	No	No	Yes	Yes	Yes	Yes	No	Yes	No	Yes	Yes	Yes	47.3684	Less than 50
222	31 to 50 years	10 to 20 years	Yes	No	Yes	No	No	No	No	No	No	No	Yes	No	No	No	No	No	Yes	No	No	21.0526	Less than 50	Yes	Yes	Yes	Yes	No	Yes	Yes	No	No	Yes	No	No	No	Yes	No	No	No	No	No	42.1053	Less than 50
223	More than 50 years	10 to 20 years	No	No	Yes	No	Yes	No	No	No	No	No	Yes	No	No	No	No	No	Yes	Yes	No	26.3158	Less than 50	No	No	Yes	No	No	Yes	No	No	No	No	Yes	Yes	No	No	No	No	No	No	Yes	26.3158	Less than 50
224	Less than 30 years	Less than 10 years	No	No	Yes	Yes	No	Yes	No	No	Yes	Yes	No	Yes	No	Yes	No	Yes	No	No	Yes	47.3684	Less than 50	Yes	No	Yes	Yes	No	No	No	No	No	No	No	No	No	No	No	Yes	Yes	Yes	Yes	36.8421	Less than 50
225	More than 50 years	20 to 30 years	Yes	No	No	No	No	No	No	No	No	No	No	No	No	No	Yes	No	No	No	No	10.5263	Less than 50	Yes	No	No	No	No	Yes	No	Yes	No	No	No	No	No	No	Yes	Yes	Yes	Yes	Yes	42.1053	Less than 50
226	Less than 30 years	Less than 10 years	No	No	No	No	No	No	No	No	No	No	No	No	No	No	No	No	No	No	No	0	Less than 50	No	No	Yes	Yes	No	No	No	No	No	No	No	Yes	No	No	No	No	No	No	No	15.7895	Less than 50
227	31 to 50 years	10 to 20 years	Yes	No	No	Yes	No	No	No	No	No	No	No	No	No	No	No	No	No	No	No	10.5263	Less than 50	Yes	Yes	Yes	Yes	Yes	No	No	Yes	Yes	Yes	Yes	No	Yes	Yes	Yes	Yes	Yes	Yes	No	78.9474	More than 75
228	31 to 50 years	10 to 20 years	Yes	No	Yes	No	No	Yes	No	No	No	Yes	Yes	Yes	No	No	No	Yes	No	Yes	Yes	47.3684	Less than 50	No	Yes	Yes	Yes	No	Yes	Yes	Yes	Yes	Yes	Yes	No	No	Yes	No	Yes	No	No	Yes	63.1579	51 to 75
229	More than 50 years	More than 30 years	No	No	No	No	Yes	No	No	No	No	No	Yes	No	No	No	No	No	No	No	Yes	15.7895	Less than 50	Yes	Yes	Yes	No	Yes	No	Yes	No	Yes	Yes	Yes	Yes	Yes	Yes	Yes	Yes	Yes	Yes	Yes	84.2105	More than 75
230	Less than 30 years	Less than 10 years	Yes	No	Yes	No	No	No	No	No	No	Yes	No	Yes	Yes	No	No	No	No	No	Yes	31.5789	Less than 50	Yes	No	Yes	Yes	No	No	Yes	No	No	Yes	Yes	Yes	Yes	No	Yes	Yes	Yes	Yes	Yes	68.4211	51 to 75
231	31 to 50 years	Less than 10 years	Yes	No	Yes	No	No	No	No	No	No	Yes	Yes	No	No	No	No	Yes	Yes	Yes	No	36.8421	Less than 50	Yes	No	Yes	No	No	Yes	Yes	Yes	No	Yes	Yes	Yes	No	Yes	Yes	Yes	Yes	Yes	Yes	73.6842	51 to 75
232	31 to 50 years	10 to 20 years	No	No	No	No	No	No	No	No	No	No	No	Yes	No	No	No	No	No	No	No	5.26316	Less than 50	No	Yes	No	Yes	Yes	No	No	No	No	Yes	Yes	Yes	No	Yes	No	No	No	No	No	36.8421	Less than 50
233	31 to 50 years	Less than 10 years	Yes	No	No	No	No	No	No	No	No	No	Yes	No	No	No	No	No	No	Yes	No	15.7895	Less than 50	Yes	No	Yes	Yes	No	No	Yes	Yes	No	Yes	Yes	Yes	Yes	No	No	No	No	No	No	47.3684	Less than 50
234	31 to 50 years	10 to 20 years	No	No	Yes	No	No	No	Yes	No	No	No	No	Yes	No	No	Yes	No	No	Yes	No	26.3158	Less than 50	Yes	No	No	No	Yes	No	No	No	No	No	No	No	No	No	No	No	No	Yes	Yes	21.0526	Less than 50
235	31 to 50 years	Less than 10 years	Yes	No	No	No	No	No	Yes	No	No	Yes	Yes	Yes	No	No	Yes	Yes	No	No	No	36.8421	Less than 50	Yes	No	Yes	No	No	Yes	Yes	No	Yes	Yes	Yes	Yes	No	Yes	No	Yes	No	No	No	52.6316	51 to 75
236	Less than 30 years	Less than 10 years	Yes	No	No	No	No	Yes	No	No	No	No	No	Yes	No	Yes	Yes	No	Yes	Yes	No	36.8421	Less than 50	Yes	No	Yes	Yes	Yes	Yes	Yes	No	No	Yes	No	No	Yes	No	Yes	No	Yes	Yes	Yes	63.1579	51 to 75
237	31 to 50 years	Less than 10 years	Yes	No	Yes	No	No	No	No	No	No	No	No	No	No	No	No	No	No	No	No	10.5263	Less than 50	Yes	No	No	Yes	No	No	Yes	No	Yes	No	No	No	No	Yes	No	No	No	Yes	Yes	36.8421	Less than 50
238	More than 50 years	10 to 20 years	No	No	No	No	Yes	No	No	No	No	No	No	No	No	No	No	No	Yes	No	No	10.5263	Less than 50	Yes	No	No	Yes	Yes	Yes	No	No	No	No	No	No	No	No	No	No	No	No	No	21.0526	Less than 50
239	31 to 50 years	Less than 10 years	Yes	No	Yes	Yes	Yes	No	No	Yes	No	Yes	No	No	No	No	No	No	No	No	No	31.5789	Less than 50	Yes	Yes	Yes	Yes	Yes	No	No	Yes	Yes	Yes	Yes	No	No	Yes	No	Yes	Yes	Yes	No	68.4211	51 to 75
240	31 to 50 years	10 to 20 years	Yes	No	No	No	No	No	No	No	No	No	Yes	No	No	No	No	No	No	No	No	10.5263	Less than 50	Yes	No	Yes	No	Yes	No	Yes	No	No	No	No	No	No	No	No	No	No	No	Yes	26.3158	Less than 50
241	More than 50 years	20 to 30 years	No	No	No	No	Yes	No	Yes	No	No	No	No	Yes	No	No	No	No	No	No	Yes	21.0526	Less than 50	No	No	No	Yes	No	No	Yes	No	No	Yes	Yes	No	Yes	No	Yes	No	Yes	No	Yes	42.1053	Less than 50
242	31 to 50 years	10 to 20 years	Yes	No	No	No	No	No	No	No	No	No	Yes	No	No	No	No	No	No	No	No	10.5263	Less than 50	Yes	No	Yes	No	Yes	No	Yes	No	No	No	No	No	No	No	No	No	No	No	Yes	26.3158	Less than 50
243	More than 50 years	10 to 20 years	Yes	No	Yes	No	No	No	No	No	No	Yes	Yes	No	No	No	No	No	No	Yes	No	26.3158	Less than 50	No	No	No	No	No	Yes	Yes	No	No	No	No	No	No	No	No	No	No	No	No	10.5263	Less than 50
244	31 to 50 years	Less than 10 years	Yes	No	No	No	No	No	No	No	No	No	No	No	Yes	No	No	No	Yes	No	No	15.7895	Less than 50	No	No	Yes	No	No	Yes	Yes	No	No	Yes	Yes	No	No	No	Yes	Yes	Yes	No	No	42.1053	Less than 50
245	More than 50 years	More than 30 years	Yes	No	Yes	No	Yes	No	No	No	No	No	No	No	No	No	No	No	No	No	No	15.7895	Less than 50	No	No	No	No	No	No	No	No	No	Yes	Yes	No	No	No	No	No	No	No	No	10.5263	Less than 50
246	Less than 30 years	Less than 10 years	Yes	No	Yes	No	No	No	No	No	No	No	Yes	Yes	No	No	Yes	No	No	Yes	Yes	36.8421	Less than 50	Yes	No	Yes	Yes	No	Yes	Yes	Yes	No	Yes	Yes	Yes	Yes	No	Yes	No	Yes	No	No	63.1579	51 to 75
247	31 to 50 years	Less than 10 years	No	No	Yes	No	Yes	No	No	No	No	Yes	Yes	Yes	No	No	No	No	No	No	No	26.3158	Less than 50	No	No	Yes	Yes	Yes	Yes	Yes	No	No	Yes	Yes	Yes	No	No	No	No	No	No	No	42.1053	Less than 50
248	31 to 50 years	Less than 10 years	Yes	No	Yes	No	No	No	No	No	No	No	Yes	Yes	No	No	No	No	No	No	Yes	26.3158	Less than 50	Yes	No	Yes	No	Yes	Yes	Yes	Yes	No	Yes	Yes	Yes	No	No	No	No	No	No	No	47.3684	Less than 50
249	31 to 50 years	20 to 30 years	No	No	Yes	No	No	No	No	No	No	Yes	No	No	No	No	No	No	Yes	No	No	15.7895	Less than 50	Yes	No	Yes	Yes	Yes	No	Yes	No	No	No	No	Yes	No	No	No	No	Yes	No	No	36.8421	Less than 50
250	Less than 30 years	Less than 10 years	Yes	No	Yes	No	No	Yes	No	Yes	No	No	No	Yes	Yes	No	No	No	No	Yes	No	36.8421	Less than 50	Yes	No	Yes	No	Yes	Yes	Yes	No	No	Yes	Yes	Yes	No	No	No	No	No	No	No	42.1053	Less than 50
251	31 to 50 years	Less than 10 years	Yes	No	No	No	No	No	No	No	No	No	No	No	No	No	Yes	No	Yes	Yes	No	21.0526	Less than 50	No	No	Yes	Yes	Yes	No	Yes	No	No	No	No	No	Yes	No	Yes	Yes	Yes	No	No	42.1053	Less than 50
252	More than 50 years	10 to 20 years	No	No	Yes	No	No	No	Yes	No	No	No	Yes	No	No	No	No	No	Yes	No	No	21.0526	Less than 50	No	No	No	No	Yes	No	No	No	No	Yes	Yes	No	No	No	No	No	No	Yes	Yes	26.3158	Less than 50
253	Less than 30 years	Less than 10 years	No	No	Yes	No	No	No	No	No	No	Yes	Yes	Yes	Yes	No	No	No	No	No	No	26.3158	Less than 50	Yes	No	Yes	No	Yes	Yes	No	No	No	No	No	No	Yes	No	Yes	No	Yes	Yes	Yes	47.3684	Less than 50
254	More than 50 years	10 to 20 years	No	No	Yes	No	No	No	Yes	No	No	No	Yes	No	No	No	No	No	Yes	No	No	21.0526	Less than 50	No	No	No	No	Yes	No	No	No	No	Yes	Yes	No	No	No	No	No	No	Yes	Yes	26.3158	Less than 50
255	Less than 30 years	Less than 10 years	Yes	No	No	No	No	Yes	No	Yes	No	No	Yes	Yes	No	Yes	No	No	No	Yes	Yes	42.1053	Less than 50	No	No	Yes	No	No	Yes	Yes	No	No	Yes	Yes	Yes	No	Yes	Yes	No	Yes	Yes	Yes	57.8947	51 to 75
256	31 to 50 years	10 to 20 years	Yes	No	Yes	No	No	No	No	No	No	No	Yes	No	No	No	No	No	Yes	No	No	21.0526	Less than 50	Yes	Yes	Yes	Yes	No	Yes	Yes	No	No	Yes	No	No	No	Yes	No	No	No	No	No	42.1053	Less than 50
257	Less than 30 years	Less than 10 years	Yes	No	Yes	No	Yes	Yes	Yes	No	No	No	No	Yes	No	No	No	No	Yes	Yes	Yes	47.3684	Less than 50	Yes	No	Yes	Yes	No	Yes	Yes	Yes	Yes	Yes	Yes	Yes	Yes	Yes	No	Yes	Yes	Yes	Yes	84.2105	More than 75
258	31 to 50 years	10 to 20 years	Yes	No	No	No	No	No	No	No	No	No	Yes	No	No	No	No	No	No	No	No	10.5263	Less than 50	Yes	No	Yes	No	Yes	No	Yes	No	No	No	No	No	No	No	No	No	No	No	Yes	26.3158	Less than 50
259	Less than 30 years	Less than 10 years	Yes	No	No	No	No	No	No	No	No	Yes	No	Yes	No	No	No	No	Yes	Yes	Yes	31.5789	Less than 50	No	No	Yes	No	No	Yes	Yes	No	No	Yes	Yes	Yes	No	Yes	Yes	No	Yes	Yes	Yes	57.8947	51 to 75
260	More than 50 years	Less than 10 years	No	No	No	No	Yes	No	No	No	No	No	No	Yes	No	No	No	No	No	No	No	10.5263	Less than 50	Yes	No	No	Yes	No	No	No	No	No	No	Yes	No	No	No	No	No	No	No	No	15.7895	Less than 50
261	31 to 50 years	Less than 10 years	Yes	No	No	No	No	No	No	No	No	Yes	Yes	No	No	No	No	No	No	Yes	No	21.0526	Less than 50	Yes	No	Yes	No	Yes	No	Yes	No	No	No	No	No	No	No	No	No	No	No	No	21.0526	Less than 50
262	31 to 50 years	20 to 30 years	No	No	Yes	No	No	Yes	Yes	No	No	No	No	No	No	No	No	No	No	No	Yes	21.0526	Less than 50	Yes	No	Yes	No	No	No	Yes	No	No	Yes	Yes	No	Yes	No	No	No	No	Yes	Yes	42.1053	Less than 50
263	Less than 30 years	Less than 10 years	Yes	No	Yes	No	No	Yes	No	Yes	No	Yes	Yes	Yes	No	No	No	No	Yes	No	No	42.1053	Less than 50	No	Yes	No	No	No	Yes	Yes	No	No	No	No	No	No	No	Yes	No	Yes	Yes	Yes	36.8421	Less than 50
264	31 to 50 years	Less than 10 years	Yes	No	Yes	No	No	No	No	No	No	No	No	No	No	No	No	No	No	Yes	No	15.7895	Less than 50	Yes	No	Yes	Yes	Yes	Yes	Yes	No	No	No	No	No	No	No	No	No	No	No	No	31.5789	Less than 50
265	More than 50 years	More than 30 years	No	No	Yes	No	No	Yes	Yes	No	No	Yes	No	No	No	Yes	Yes	Yes	Yes	No	No	42.1053	Less than 50	Yes	No	Yes	No	Yes	Yes	Yes	No	No	Yes	No	Yes	No	No	No	No	No	No	No	36.8421	Less than 50
266	Less than 30 years	Less than 10 years	Yes	No	No	No	No	Yes	Yes	No	No	Yes	No	No	No	No	Yes	Yes	No	Yes	No	36.8421	Less than 50	Yes	Yes	Yes	Yes	Yes	Yes	Yes	Yes	Yes	Yes	Yes	No	No	Yes	No	Yes	No	Yes	Yes	78.9474	More than 75
267	More than 50 years	More than 30 years	No	No	Yes	No	No	Yes	Yes	No	No	Yes	No	No	No	Yes	Yes	Yes	Yes	No	No	42.1053	Less than 50	Yes	No	Yes	No	Yes	Yes	Yes	No	No	Yes	No	Yes	No	No	No	No	No	No	No	36.8421	Less than 50
268	31 to 50 years	10 to 20 years	Yes	No	No	No	No	No	Yes	Yes	No	Yes	Yes	Yes	Yes	Yes	No	Yes	No	Yes	No	52.6316	51 to 75	No	No	No	No	No	No	Yes	No	No	No	No	No	No	No	No	No	Yes	Yes	Yes	21.0526	Less than 50
269	More than 50 years	10 to 20 years	Yes	No	Yes	No	No	No	No	No	No	No	Yes	No	Yes	Yes	No	No	No	Yes	No	31.5789	Less than 50	Yes	No	Yes	Yes	No	Yes	No	No	No	No	No	Yes	No	No	No	No	No	No	No	26.3158	Less than 50
270	31 to 50 years	20 to 30 years	Yes	No	No	Yes	No	Yes	Yes	No	No	No	Yes	Yes	No	Yes	No	Yes	Yes	Yes	No	52.6316	51 to 75	No	No	Yes	Yes	Yes	No	Yes	No	No	Yes	Yes	Yes	Yes	No	Yes	No	Yes	Yes	No	57.8947	51 to 75
271	31 to 50 years	10 to 20 years	Yes	Yes	Yes	No	No	No	No	No	Yes	No	Yes	Yes	No	No	No	No	No	Yes	No	36.8421	Less than 50	Yes	No	Yes	Yes	Yes	Yes	Yes	Yes	Yes	Yes	Yes	Yes	Yes	Yes	Yes	Yes	Yes	Yes	Yes	94.7368	More than 75
272	31 to 50 years	Less than 10 years	Yes	No	Yes	No	Yes	No	No	No	No	No	No	No	No	No	No	No	No	No	No	15.7895	Less than 50	Yes	No	Yes	No	Yes	Yes	Yes	No	No	No	No	No	No	No	No	No	No	Yes	No	31.5789	Less than 50
273	Less than 30 years	Less than 10 years	Yes	No	No	No	No	No	No	No	No	No	Yes	No	No	No	No	No	No	No	No	10.5263	Less than 50	No	No	No	Yes	No	No	Yes	No	No	No	Yes	No	No	No	No	No	No	No	No	15.7895	Less than 50
274	31 to 50 years	Less than 10 years	Yes	No	Yes	No	No	No	No	No	No	Yes	Yes	No	No	No	No	No	No	No	No	21.0526	Less than 50	Yes	No	Yes	Yes	Yes	No	Yes	No	No	Yes	Yes	Yes	No	No	No	No	Yes	Yes	No	52.6316	51 to 75
275	Less than 30 years	Less than 10 years	Yes	No	No	No	No	No	No	Yes	No	Yes	Yes	Yes	No	No	No	No	Yes	Yes	No	36.8421	Less than 50	Yes	No	Yes	No	No	No	Yes	No	No	No	Yes	Yes	No	No	No	No	No	No	No	26.3158	Less than 50
276	31 to 50 years	10 to 20 years	No	No	No	No	No	No	No	No	No	No	No	Yes	No	No	No	No	Yes	Yes	No	15.7895	Less than 50	Yes	No	Yes	No	No	No	No	No	No	No	No	No	Yes	No	No	No	No	No	No	15.7895	Less than 50
277	More than 50 years	More than 30 years	Yes	No	No	No	No	No	No	No	No	No	Yes	No	No	No	No	No	No	No	No	10.5263	Less than 50	No	No	No	No	Yes	No	Yes	No	No	No	Yes	Yes	No	No	No	No	No	Yes	Yes	31.5789	Less than 50
278	31 to 50 years	10 to 20 years	No	No	Yes	No	No	No	No	No	No	No	Yes	Yes	No	No	No	No	No	No	No	15.7895	Less than 50	No	Yes	No	Yes	No	No	No	Yes	No	No	No	Yes	No	Yes	No	No	No	No	No	26.3158	Less than 50
279	31 to 50 years	Less than 10 years	Yes	No	No	No	Yes	No	No	No	No	No	No	No	No	No	Yes	No	No	No	No	15.7895	Less than 50	Yes	No	Yes	No	Yes	No	No	No	No	Yes	No	No	No	No	Yes	Yes	Yes	Yes	No	42.1053	Less than 50
280	31 to 50 years	Less than 10 years	No	No	No	No	No	No	No	No	No	Yes	No	No	No	No	No	No	No	No	No	5.26316	Less than 50	Yes	No	Yes	No	Yes	No	Yes	No	No	No	No	No	No	No	No	No	No	Yes	Yes	31.5789	Less than 50
281	31 to 50 years	Less than 10 years	Yes	No	No	No	No	No	Yes	No	No	No	No	Yes	No	No	Yes	No	Yes	Yes	No	31.5789	Less than 50	Yes	No	Yes	Yes	Yes	Yes	Yes	Yes	Yes	No	No	Yes	No	Yes	Yes	Yes	Yes	Yes	Yes	78.9474	More than 75
282	31 to 50 years	10 to 20 years	Yes	Yes	Yes	No	No	Yes	No	Yes	Yes	Yes	Yes	Yes	No	No	Yes	Yes	Yes	Yes	No	68.4211	51 to 75	No	No	No	Yes	Yes	No	No	No	No	No	No	Yes	No	No	No	No	No	No	No	15.7895	Less than 50
283	Less than 30 years	Less than 10 years	No	No	Yes	No	Yes	No	No	No	No	No	No	No	No	No	No	No	No	Yes	No	15.7895	Less than 50	Yes	No	Yes	Yes	No	Yes	Yes	No	No	No	No	Yes	No	No	No	No	No	No	No	31.5789	Less than 50
284	31 to 50 years	Less than 10 years	Yes	No	No	No	Yes	No	No	No	No	Yes	No	No	No	No	No	No	Yes	No	No	21.0526	Less than 50	Yes	No	Yes	Yes	Yes	No	No	No	No	Yes	Yes	No	Yes	No	Yes	No	Yes	No	No	47.3684	Less than 50
285	31 to 50 years	Less than 10 years	Yes	No	No	No	No	No	No	No	No	No	Yes	No	Yes	No	No	No	Yes	No	No	21.0526	Less than 50	Yes	No	Yes	Yes	Yes	No	Yes	No	No	Yes	No	No	No	No	No	No	No	No	No	31.5789	Less than 50
286	31 to 50 years	10 to 20 years	Yes	No	No	No	No	No	No	No	No	No	No	No	No	No	No	No	No	No	Yes	10.5263	Less than 50	Yes	No	Yes	No	No	No	No	No	No	Yes	No	No	Yes	No	Yes	No	Yes	Yes	No	36.8421	Less than 50
287	Less than 30 years	Less than 10 years	Yes	No	Yes	No	No	Yes	Yes	No	No	Yes	Yes	No	Yes	Yes	Yes	No	No	Yes	No	52.6316	51 to 75	Yes	Yes	Yes	Yes	No	No	Yes	No	No	Yes	Yes	No	Yes	Yes	Yes	Yes	Yes	Yes	No	68.4211	51 to 75
288	Less than 30 years	Less than 10 years	Yes	No	Yes	No	No	Yes	No	No	No	No	No	Yes	No	No	No	No	No	No	No	21.0526	Less than 50	Yes	No	Yes	Yes	No	Yes	Yes	Yes	Yes	Yes	No	Yes	Yes	Yes	No	Yes	Yes	Yes	Yes	78.9474	More than 75
289	More than 50 years	10 to 20 years	No	No	No	No	No	No	Yes	No	No	No	No	Yes	No	No	No	No	No	No	No	10.5263	Less than 50	No	No	Yes	Yes	Yes	No	Yes	No	No	No	No	Yes	No	Yes	No	No	No	No	No	31.5789	Less than 50
290	Less than 30 years	Less than 10 years	No	No	Yes	No	No	No	No	No	No	No	No	No	No	No	No	No	No	No	Yes	10.5263	Less than 50	Yes	No	No	No	No	No	No	No	No	No	No	No	No	No	No	No	Yes	Yes	Yes	21.0526	Less than 50
291	Less than 30 years	Less than 10 years	Yes	No	Yes	No	Yes	Yes	No	No	No	No	Yes	No	No	No	Yes	No	Yes	No	No	36.8421	Less than 50	Yes	No	No	Yes	Yes	No	No	No	No	Yes	Yes	No	No	No	No	No	Yes	Yes	Yes	42.1053	Less than 50
292	More than 50 years	20 to 30 years	Yes	No	No	No	No	No	No	No	No	No	No	No	No	No	Yes	No	No	No	No	10.5263	Less than 50	Yes	No	No	No	No	Yes	No	Yes	No	No	No	No	No	No	Yes	Yes	Yes	Yes	Yes	42.1053	Less than 50
293	31 to 50 years	10 to 20 years	Yes	No	Yes	Yes	No	No	No	No	No	No	Yes	No	No	No	Yes	No	No	No	No	26.3158	Less than 50	Yes	No	Yes	Yes	No	Yes	Yes	No	No	Yes	Yes	No	No	Yes	No	No	No	Yes	Yes	52.6316	51 to 75
294	31 to 50 years	10 to 20 years	Yes	No	Yes	No	Yes	No	No	No	No	Yes	No	Yes	No	No	No	No	No	No	No	26.3158	Less than 50	Yes	No	Yes	No	Yes	No	No	No	No	Yes	No	Yes	No	No	No	No	Yes	Yes	No	36.8421	Less than 50
295	More than 50 years	More than 30 years	No	Yes	Yes	Yes	No	Yes	No	No	No	No	No	No	No	No	No	No	No	No	Yes	26.3158	Less than 50	No	No	Yes	Yes	No	No	No	No	No	Yes	Yes	No	Yes	No	Yes	Yes	Yes	Yes	No	47.3684	Less than 50
296	31 to 50 years	Less than 10 years	Yes	No	No	No	No	No	No	No	No	No	Yes	No	Yes	No	No	No	Yes	No	No	21.0526	Less than 50	Yes	No	Yes	Yes	Yes	No	Yes	No	No	Yes	No	No	No	No	No	No	No	No	No	31.5789	Less than 50
297	31 to 50 years	Less than 10 years	Yes	No	Yes	No	Yes	No	No	No	No	Yes	No	Yes	No	No	No	No	No	No	No	26.3158	Less than 50	No	No	Yes	Yes	Yes	Yes	No	No	No	Yes	Yes	Yes	Yes	No	Yes	No	Yes	Yes	No	57.8947	51 to 75
298	More than 50 years	10 to 20 years	Yes	No	Yes	No	No	No	No	No	No	Yes	Yes	No	No	No	No	No	No	Yes	No	26.3158	Less than 50	No	No	No	No	No	Yes	Yes	No	No	No	No	No	No	No	No	No	No	No	No	10.5263	Less than 50
299	More than 50 years	More than 30 years	Yes	No	No	No	No	No	No	No	No	No	No	No	No	No	No	No	Yes	No	Yes	15.7895	Less than 50	Yes	No	No	Yes	Yes	Yes	Yes	No	Yes	No	No	No	No	No	No	No	No	No	No	31.5789	Less than 50
300	31 to 50 years	10 to 20 years	Yes	No	No	No	No	No	No	No	No	No	Yes	No	No	No	No	No	No	No	No	10.5263	Less than 50	Yes	Yes	Yes	No	No	Yes	Yes	No	No	Yes	Yes	Yes	No	No	No	No	No	No	No	42.1053	Less than 50
301	31 to 50 years	10 to 20 years	Yes	No	Yes	No	No	No	No	No	No	No	Yes	No	Yes	No	Yes	No	No	No	No	26.3158	Less than 50	Yes	No	Yes	No	No	Yes	Yes	Yes	No	Yes	Yes	Yes	No	No	No	No	Yes	Yes	Yes	57.8947	51 to 75
302	More than 50 years	More than 30 years	No	No	No	No	Yes	No	No	No	No	No	No	No	No	No	No	No	No	No	Yes	10.5263	Less than 50	Yes	Yes	Yes	Yes	Yes	Yes	Yes	Yes	Yes	Yes	Yes	Yes	Yes	Yes	Yes	Yes	Yes	Yes	Yes	100	More than 75
303	More than 50 years	20 to 30 years	Yes	No	No	No	No	No	Yes	Yes	No	No	Yes	Yes	Yes	No	No	No	Yes	Yes	Yes	47.3684	Less than 50	No	No	Yes	Yes	No	No	Yes	No	No	Yes	No	No	No	No	No	No	No	No	Yes	26.3158	Less than 50
304	31 to 50 years	10 to 20 years	Yes	No	Yes	No	No	Yes	No	No	No	No	No	No	No	Yes	No	No	No	Yes	Yes	31.5789	Less than 50	Yes	No	Yes	Yes	No	Yes	Yes	Yes	Yes	No	No	No	No	Yes	No	Yes	No	No	Yes	52.6316	51 to 75
305	Less than 30 years	Less than 10 years	No	No	Yes	No	No	No	No	No	No	Yes	No	No	No	Yes	Yes	Yes	Yes	Yes	No	36.8421	Less than 50	No	No	Yes	No	No	No	Yes	No	No	Yes	Yes	No	No	No	No	Yes	No	No	No	26.3158	Less than 50
306	More than 50 years	20 to 30 years	Yes	No	Yes	No	No	No	No	No	No	No	No	Yes	No	No	No	No	No	No	No	15.7895	Less than 50	Yes	No	No	No	Yes	No	No	No	No	Yes	Yes	Yes	No	No	No	No	No	Yes	No	31.5789	Less than 50
307	More than 50 years	More than 30 years	No	No	No	No	No	Yes	Yes	No	No	No	No	No	No	No	No	No	No	No	No	10.5263	Less than 50	Yes	No	Yes	Yes	Yes	Yes	No	No	No	No	No	No	Yes	No	No	No	No	No	No	31.5789	Less than 50
308	31 to 50 years	10 to 20 years	Yes	Yes	No	Yes	No	Yes	No	No	No	Yes	Yes	Yes	Yes	Yes	No	No	No	Yes	Yes	57.8947	51 to 75	No	No	Yes	Yes	No	No	Yes	Yes	Yes	Yes	Yes	Yes	No	No	No	Yes	Yes	Yes	No	57.8947	51 to 75
309	31 to 50 years	Less than 10 years	Yes	No	Yes	No	No	No	No	No	No	Yes	Yes	No	No	No	No	No	No	No	No	21.0526	Less than 50	Yes	No	Yes	Yes	Yes	No	Yes	No	No	Yes	Yes	Yes	No	No	No	No	Yes	Yes	No	52.6316	51 to 75
310	More than 50 years	More than 30 years	Yes	No	No	No	No	No	No	No	No	No	Yes	No	No	No	No	No	No	No	No	10.5263	Less than 50	No	No	No	No	Yes	No	Yes	No	No	No	Yes	Yes	No	No	No	No	No	Yes	Yes	31.5789	Less than 50
311	31 to 50 years	Less than 10 years	Yes	No	No	No	No	No	No	No	No	Yes	Yes	No	No	No	No	No	No	Yes	No	21.0526	Less than 50	Yes	No	Yes	No	Yes	No	Yes	No	No	No	No	No	No	No	No	No	No	No	No	21.0526	Less than 50
312	Less than 30 years	Less than 10 years	Yes	No	Yes	No	No	No	No	No	No	No	No	No	No	No	No	No	No	No	No	10.5263	Less than 50	No	No	Yes	No	Yes	Yes	Yes	No	No	Yes	Yes	No	No	No	No	No	No	No	No	31.5789	Less than 50
313	More than 50 years	20 to 30 years	Yes	No	No	No	No	No	Yes	No	No	No	No	No	No	No	No	No	No	Yes	No	15.7895	Less than 50	Yes	No	Yes	No	No	No	No	No	No	No	No	No	Yes	No	Yes	No	Yes	No	No	26.3158	Less than 50
314	31 to 50 years	Less than 10 years	No	No	No	No	No	No	No	No	No	No	Yes	No	Yes	No	No	No	No	No	No	10.5263	Less than 50	No	No	No	Yes	Yes	No	No	No	Yes	No	No	Yes	No	No	No	No	No	No	No	21.0526	Less than 50
315	31 to 50 years	Less than 10 years	Yes	No	Yes	No	No	No	No	Yes	No	Yes	Yes	Yes	No	Yes	No	No	Yes	Yes	No	47.3684	Less than 50	Yes	No	Yes	Yes	Yes	Yes	Yes	Yes	Yes	Yes	Yes	Yes	No	Yes	No	Yes	Yes	Yes	No	78.9474	More than 75
316	More than 50 years	More than 30 years	Yes	No	No	No	No	No	No	No	No	No	Yes	No	No	No	No	No	No	No	No	10.5263	Less than 50	No	No	No	No	Yes	No	Yes	No	No	No	Yes	Yes	No	No	No	No	No	Yes	Yes	31.5789	Less than 50
317	Less than 30 years	Less than 10 years	Yes	No	Yes	No	No	No	No	No	No	Yes	No	No	Yes	No	Yes	No	Yes	Yes	Yes	42.1053	Less than 50	Yes	No	Yes	Yes	Yes	No	Yes	No	No	No	Yes	No	Yes	No	Yes	Yes	Yes	Yes	Yes	63.1579	51 to 75
318	31 to 50 years	Less than 10 years	Yes	No	Yes	No	No	No	No	No	No	No	No	No	No	No	No	No	No	No	No	10.5263	Less than 50	Yes	No	No	Yes	No	No	Yes	No	Yes	No	No	No	No	Yes	No	No	No	Yes	Yes	36.8421	Less than 50
319	Less than 30 years	Less than 10 years	Yes	No	No	No	No	No	No	No	No	Yes	Yes	Yes	No	Yes	No	No	Yes	No	Yes	36.8421	Less than 50	Yes	No	Yes	Yes	Yes	Yes	Yes	Yes	No	Yes	Yes	No	Yes	Yes	Yes	No	Yes	No	No	68.4211	51 to 75
320	More than 50 years	10 to 20 years	No	No	No	No	No	No	Yes	No	No	No	No	Yes	No	No	No	No	No	No	No	10.5263	Less than 50	No	No	Yes	Yes	Yes	No	Yes	No	No	No	No	Yes	No	Yes	No	No	No	No	No	31.5789	Less than 50
321	31 to 50 years	20 to 30 years	No	No	Yes	No	No	No	No	No	No	Yes	No	No	No	No	No	No	Yes	No	No	15.7895	Less than 50	Yes	No	Yes	Yes	Yes	No	Yes	No	No	No	No	Yes	No	No	No	No	Yes	No	No	36.8421	Less than 50
322	More than 50 years	10 to 20 years	Yes	No	Yes	No	No	No	No	No	No	No	No	No	No	No	Yes	No	No	No	No	15.7895	Less than 50	Yes	No	Yes	Yes	Yes	Yes	Yes	Yes	No	No	Yes	No	No	No	No	Yes	No	No	No	47.3684	Less than 50
323	31 to 50 years	Less than 10 years	No	No	Yes	No	No	No	No	No	No	No	No	Yes	No	No	No	No	No	No	No	10.5263	Less than 50	Yes	No	Yes	Yes	No	Yes	No	No	Yes	No	No	No	Yes	No	No	No	No	No	No	31.5789	Less than 50
324	More than 50 years	10 to 20 years	Yes	No	No	No	No	No	No	No	No	No	No	No	No	No	No	No	No	Yes	No	10.5263	Less than 50	Yes	Yes	Yes	Yes	Yes	Yes	No	Yes	Yes	No	No	No	Yes	Yes	Yes	Yes	Yes	No	No	68.4211	51 to 75
325	31 to 50 years	Less than 10 years	No	No	No	No	No	No	No	No	No	Yes	No	No	No	No	No	No	No	No	No	5.26316	Less than 50	Yes	No	Yes	No	Yes	No	Yes	No	No	No	No	No	No	No	No	No	No	Yes	Yes	31.5789	Less than 50
326	31 to 50 years	Less than 10 years	No	No	Yes	No	No	No	No	No	No	No	No	Yes	No	No	No	No	No	No	No	10.5263	Less than 50	Yes	No	Yes	Yes	No	Yes	No	No	Yes	No	No	No	Yes	No	No	No	No	No	No	31.5789	Less than 50
327	31 to 50 years	10 to 20 years	No	No	Yes	No	No	No	Yes	No	No	No	Yes	No	No	No	Yes	No	Yes	Yes	No	31.5789	Less than 50	No	No	Yes	Yes	No	No	Yes	No	No	Yes	Yes	Yes	Yes	No	No	No	No	No	No	36.8421	Less than 50
328	31 to 50 years	10 to 20 years	Yes	No	No	No	No	No	No	No	No	No	No	No	No	No	No	No	No	No	Yes	10.5263	Less than 50	Yes	No	Yes	No	No	No	No	No	No	Yes	No	No	Yes	No	Yes	No	Yes	Yes	No	36.8421	Less than 50
329	31 to 50 years	10 to 20 years	No	No	No	No	No	No	No	No	No	Yes	No	Yes	No	No	No	No	No	No	No	10.5263	Less than 50	No	No	No	No	Yes	No	No	No	No	No	Yes	Yes	Yes	No	No	No	No	No	No	21.0526	Less than 50
330	31 to 50 years	Less than 10 years	Yes	No	Yes	No	No	No	Yes	Yes	No	Yes	Yes	Yes	Yes	No	No	No	No	Yes	Yes	52.6316	51 to 75	Yes	Yes	Yes	Yes	Yes	Yes	Yes	Yes	Yes	No	Yes	Yes	No	Yes	No	No	Yes	Yes	No	73.6842	51 to 75
331	Less than 30 years	Less than 10 years	Yes	No	Yes	No	No	No	No	Yes	No	No	Yes	No	Yes	No	No	No	Yes	No	No	31.5789	Less than 50	Yes	No	Yes	Yes	No	Yes	Yes	No	No	No	Yes	No	Yes	Yes	Yes	Yes	Yes	Yes	Yes	68.4211	51 to 75
332	More than 50 years	20 to 30 years	Yes	No	Yes	No	No	No	No	No	No	No	Yes	Yes	No	No	No	No	No	Yes	No	26.3158	Less than 50	Yes	No	No	No	No	Yes	No	No	No	No	Yes	Yes	Yes	No	Yes	No	Yes	Yes	Yes	47.3684	Less than 50
333	Less than 30 years	Less than 10 years	No	No	Yes	No	No	No	Yes	No	No	Yes	No	No	No	Yes	No	No	Yes	No	No	26.3158	Less than 50	No	Yes	Yes	Yes	No	No	No	No	No	Yes	No	No	Yes	No	Yes	Yes	Yes	Yes	No	47.3684	Less than 50
334	31 to 50 years	Less than 10 years	No	No	No	No	No	No	No	No	No	No	Yes	No	Yes	No	No	No	No	No	No	10.5263	Less than 50	No	No	No	Yes	Yes	No	No	No	Yes	No	No	Yes	No	No	No	No	No	No	No	21.0526	Less than 50
335	Less than 30 years	Less than 10 years	No	No	No	No	Yes	No	No	Yes	No	No	No	No	Yes	No	No	No	No	Yes	No	21.0526	Less than 50	Yes	No	No	No	Yes	Yes	Yes	No	No	Yes	Yes	Yes	Yes	No	Yes	Yes	Yes	Yes	No	63.1579	51 to 75
336	31 to 50 years	10 to 20 years	No	No	No	No	No	No	No	No	No	No	No	Yes	No	No	No	No	Yes	Yes	No	15.7895	Less than 50	Yes	No	Yes	No	No	No	No	No	No	No	No	No	Yes	No	No	No	No	No	No	15.7895	Less than 50
337	More than 50 years	More than 30 years	No	No	No	No	Yes	No	No	No	No	No	No	No	No	No	No	No	No	Yes	No	10.5263	Less than 50	Yes	Yes	Yes	Yes	Yes	Yes	Yes	Yes	Yes	Yes	Yes	Yes	Yes	Yes	Yes	Yes	Yes	Yes	Yes	100	More than 75
338	Less than 30 years	Less than 10 years	No	No	Yes	No	No	Yes	No	No	No	No	No	No	Yes	No	Yes	No	No	Yes	Yes	31.5789	Less than 50	Yes	Yes	Yes	Yes	No	Yes	Yes	Yes	No	Yes	Yes	No	No	Yes	Yes	Yes	Yes	Yes	Yes	78.9474	More than 75
339	Less than 30 years	Less than 10 years	Yes	No	Yes	No	No	No	No	No	No	Yes	No	Yes	Yes	No	No	No	No	No	Yes	31.5789	Less than 50	Yes	No	Yes	Yes	No	No	Yes	No	No	Yes	Yes	Yes	Yes	No	Yes	Yes	Yes	Yes	Yes	68.4211	51 to 75
340	More than 50 years	More than 30 years	Yes	No	No	No	No	No	No	No	No	No	Yes	No	No	No	No	No	No	No	No	10.5263	Less than 50	No	No	No	Yes	No	Yes	No	No	No	Yes	Yes	No	Yes	No	Yes	No	Yes	No	No	36.8421	Less than 50
341	31 to 50 years	Less than 10 years	No	No	Yes	No	No	No	No	No	No	No	Yes	No	Yes	Yes	No	No	No	Yes	Yes	31.5789	Less than 50	Yes	No	Yes	Yes	No	No	No	No	No	No	No	Yes	No	No	No	No	No	No	No	21.0526	Less than 50
342	More than 50 years	20 to 30 years	Yes	No	No	No	No	No	No	No	No	No	Yes	No	Yes	No	No	No	No	Yes	No	21.0526	Less than 50	Yes	No	No	Yes	Yes	No	No	No	No	No	Yes	Yes	No	No	No	No	No	No	No	26.3158	Less than 50
343	31 to 50 years	10 to 20 years	Yes	Yes	Yes	No	No	Yes	No	Yes	Yes	Yes	Yes	Yes	No	No	Yes	Yes	Yes	Yes	No	68.4211	51 to 75	No	No	No	Yes	Yes	No	No	No	No	No	No	Yes	No	No	No	No	No	No	No	15.7895	Less than 50
344	More than 50 years	More than 30 years	No	No	No	No	Yes	No	No	No	No	No	No	No	No	No	No	No	No	No	Yes	10.5263	Less than 50	Yes	Yes	Yes	Yes	Yes	Yes	Yes	Yes	Yes	Yes	Yes	Yes	Yes	Yes	Yes	Yes	Yes	Yes	Yes	100	More than 75
345	Less than 30 years	Less than 10 years	Yes	No	No	No	No	Yes	Yes	No	No	No	No	Yes	No	No	No	No	Yes	Yes	Yes	36.8421	Less than 50	Yes	No	Yes	Yes	No	No	No	No	No	Yes	Yes	No	No	No	No	No	No	No	No	26.3158	Less than 50
346	31 to 50 years	10 to 20 years	No	No	Yes	No	No	No	No	No	No	No	Yes	Yes	No	No	No	No	No	No	No	15.7895	Less than 50	No	Yes	No	Yes	No	No	No	Yes	No	No	No	Yes	No	Yes	No	No	No	No	No	26.3158	Less than 50
347	31 to 50 years	Less than 10 years	No	No	No	Yes	No	No	No	No	No	No	No	No	Yes	No	Yes	No	Yes	Yes	Yes	31.5789	Less than 50	Yes	No	Yes	Yes	Yes	No	Yes	No	No	Yes	Yes	Yes	Yes	No	Yes	Yes	Yes	No	No	63.1579	51 to 75
348	Less than 30 years	Less than 10 years	Yes	No	No	No	No	Yes	No	Yes	Yes	No	Yes	Yes	Yes	No	Yes	No	No	Yes	No	47.3684	Less than 50	Yes	Yes	Yes	Yes	Yes	Yes	Yes	Yes	Yes	Yes	Yes	Yes	Yes	Yes	Yes	Yes	Yes	Yes	Yes	100	More than 75
349	Less than 30 years	Less than 10 years	No	No	No	No	Yes	No	No	No	No	Yes	No	Yes	No	No	No	No	No	No	No	15.7895	Less than 50	Yes	Yes	Yes	Yes	No	Yes	Yes	Yes	Yes	Yes	Yes	Yes	No	Yes	Yes	Yes	Yes	Yes	Yes	89.4737	More than 75
350	More than 50 years	More than 30 years	No	No	Yes	No	Yes	No	No	No	No	No	No	No	No	No	Yes	No	No	Yes	No	21.0526	Less than 50	Yes	Yes	Yes	Yes	Yes	No	Yes	Yes	Yes	Yes	Yes	Yes	Yes	Yes	Yes	Yes	Yes	Yes	Yes	94.7368	More than 75
351	Less than 30 years	Less than 10 years	Yes	No	Yes	Yes	No	No	Yes	No	No	Yes	No	Yes	Yes	No	No	No	Yes	No	No	42.1053	Less than 50	Yes	No	Yes	No	No	No	No	No	No	No	Yes	Yes	No	No	No	No	Yes	Yes	Yes	36.8421	Less than 50
352	31 to 50 years	Less than 10 years	Yes	No	No	No	No	No	Yes	No	No	Yes	Yes	Yes	No	No	Yes	Yes	No	No	No	36.8421	Less than 50	Yes	No	Yes	No	No	Yes	Yes	No	Yes	Yes	Yes	Yes	No	Yes	No	Yes	No	No	No	52.6316	51 to 75
353	More than 50 years	10 to 20 years	Yes	No	Yes	No	No	No	No	No	No	No	No	No	No	No	Yes	No	No	No	No	15.7895	Less than 50	Yes	No	Yes	Yes	Yes	Yes	Yes	Yes	No	No	Yes	No	No	No	No	Yes	No	No	No	47.3684	Less than 50
354	31 to 50 years	Less than 10 years	Yes	No	No	No	No	No	No	No	No	No	No	No	No	No	Yes	No	No	No	No	10.5263	Less than 50	No	No	Yes	No	No	No	Yes	No	No	No	No	No	No	No	No	No	No	Yes	No	15.7895	Less than 50
355	More than 50 years	More than 30 years	No	Yes	Yes	Yes	No	Yes	No	No	No	No	No	No	No	No	No	No	No	No	Yes	26.3158	Less than 50	No	No	Yes	Yes	No	No	No	No	No	Yes	Yes	No	Yes	No	Yes	Yes	Yes	Yes	No	47.3684	Less than 50
356	More than 50 years	More than 30 years	Yes	Yes	Yes	Yes	No	No	No	No	No	No	Yes	Yes	Yes	Yes	No	Yes	No	Yes	No	52.6316	51 to 75	No	No	Yes	Yes	Yes	Yes	Yes	Yes	Yes	No	No	Yes	No	Yes	No	Yes	Yes	Yes	Yes	68.4211	51 to 75
357	Less than 30 years	Less than 10 years	Yes	No	Yes	No	No	Yes	Yes	No	No	No	Yes	Yes	Yes	No	No	No	Yes	Yes	No	47.3684	Less than 50	Yes	Yes	Yes	Yes	Yes	Yes	Yes	No	No	Yes	No	Yes	No	No	No	No	No	No	No	47.3684	Less than 50
358	31 to 50 years	Less than 10 years	Yes	No	No	No	No	No	No	No	No	No	No	No	No	No	No	No	No	No	No	5.26316	Less than 50	Yes	No	Yes	No	No	No	No	No	No	No	Yes	No	Yes	No	Yes	Yes	Yes	Yes	No	42.1053	Less than 50
359	31 to 50 years	10 to 20 years	Yes	No	No	No	No	No	No	Yes	No	Yes	Yes	Yes	Yes	Yes	No	No	No	No	Yes	42.1053	Less than 50	Yes	No	Yes	No	Yes	Yes	Yes	Yes	No	Yes	Yes	Yes	No	No	No	No	No	No	No	47.3684	Less than 50
360	31 to 50 years	10 to 20 years	No	No	No	No	Yes	No	No	No	No	No	No	Yes	No	No	Yes	No	No	No	No	15.7895	Less than 50	No	No	Yes	No	No	No	No	No	No	Yes	Yes	Yes	No	No	No	No	No	No	No	21.0526	Less than 50
361	Less than 30 years	Less than 10 years	Yes	No	Yes	No	No	No	No	No	No	No	No	No	No	No	No	No	No	No	No	10.5263	Less than 50	No	No	Yes	No	Yes	Yes	Yes	No	No	Yes	Yes	No	No	No	No	No	No	No	No	31.5789	Less than 50
362	31 to 50 years	10 to 20 years	No	No	No	No	No	No	No	No	No	No	No	No	No	No	No	No	No	No	No	0	Less than 50	Yes	No	Yes	No	Yes	Yes	No	No	No	Yes	Yes	No	Yes	No	Yes	No	Yes	Yes	Yes	57.8947	51 to 75
363	31 to 50 years	10 to 20 years	No	No	No	No	Yes	No	No	No	No	No	Yes	No	Yes	No	No	No	No	No	No	15.7895	Less than 50	Yes	Yes	Yes	Yes	Yes	No	Yes	Yes	Yes	Yes	Yes	Yes	Yes	Yes	Yes	Yes	Yes	Yes	Yes	94.7368	More than 75
364	31 to 50 years	10 to 20 years	Yes	No	No	No	No	No	No	No	No	No	No	No	No	No	No	No	No	No	Yes	10.5263	Less than 50	Yes	No	Yes	No	No	No	No	No	No	Yes	No	No	Yes	No	Yes	No	Yes	Yes	No	36.8421	Less than 50
365	31 to 50 years	Less than 10 years	Yes	No	Yes	No	No	Yes	No	Yes	Yes	Yes	Yes	Yes	No	Yes	No	No	No	Yes	No	52.6316	51 to 75	Yes	No	Yes	Yes	Yes	No	No	No	No	No	Yes	No	No	No	No	No	No	Yes	Yes	36.8421	Less than 50
366	Less than 30 years	Less than 10 years	No	No	No	No	No	No	Yes	No	No	No	Yes	No	Yes	No	No	No	No	No	No	15.7895	Less than 50	Yes	No	Yes	Yes	No	No	No	No	No	No	No	Yes	No	No	No	No	No	No	No	21.0526	Less than 50
367	31 to 50 years	Less than 10 years	No	No	Yes	No	No	No	No	No	No	No	Yes	No	No	No	No	No	Yes	No	No	15.7895	Less than 50	Yes	No	No	No	Yes	No	No	No	No	No	No	No	No	No	No	No	No	No	Yes	15.7895	Less than 50
368	More than 50 years	10 to 20 years	No	No	Yes	No	Yes	No	No	No	No	No	Yes	Yes	No	No	Yes	No	No	No	No	26.3158	Less than 50	No	No	Yes	Yes	No	No	No	No	No	No	Yes	Yes	No	No	No	No	No	No	No	21.0526	Less than 50
369	More than 50 years	20 to 30 years	No	No	No	No	No	No	No	No	No	No	No	No	No	No	No	No	No	No	No	0	Less than 50	Yes	No	No	No	No	Yes	No	No	No	No	No	No	Yes	No	Yes	No	Yes	No	No	26.3158	Less than 50
370	31 to 50 years	10 to 20 years	Yes	No	No	No	No	Yes	No	No	No	Yes	Yes	Yes	No	No	No	No	No	No	No	26.3158	Less than 50	Yes	Yes	Yes	No	No	Yes	Yes	No	No	No	Yes	No	No	Yes	No	Yes	Yes	Yes	No	52.6316	51 to 75
371	31 to 50 years	20 to 30 years	Yes	No	No	Yes	No	Yes	Yes	No	No	No	Yes	Yes	No	Yes	No	Yes	Yes	Yes	No	52.6316	51 to 75	No	No	Yes	Yes	Yes	No	Yes	No	No	Yes	Yes	Yes	Yes	No	Yes	No	Yes	Yes	No	57.8947	51 to 75
372	31 to 50 years	Less than 10 years	No	No	No	No	No	No	No	No	No	No	Yes	No	Yes	No	No	No	No	No	No	10.5263	Less than 50	No	No	No	Yes	Yes	No	No	No	Yes	No	No	Yes	No	No	No	No	No	No	No	21.0526	Less than 50
373	More than 50 years	More than 30 years	Yes	No	Yes	No	No	No	No	No	No	Yes	Yes	Yes	No	No	No	No	No	Yes	No	31.5789	Less than 50	Yes	No	No	No	Yes	No	No	No	No	No	No	No	No	No	Yes	No	Yes	No	No	21.0526	Less than 50
374	More than 50 years	10 to 20 years	No	No	No	No	Yes	No	No	No	No	No	No	No	No	No	No	No	Yes	No	No	10.5263	Less than 50	Yes	No	No	Yes	Yes	Yes	No	No	No	No	No	No	No	No	No	No	No	No	No	21.0526	Less than 50
375	More than 50 years	More than 30 years	Yes	No	No	No	No	No	No	No	No	No	Yes	No	No	No	No	No	No	No	No	10.5263	Less than 50	No	No	No	Yes	No	Yes	No	No	No	Yes	Yes	No	Yes	No	Yes	No	Yes	No	No	36.8421	Less than 50
376	31 to 50 years	10 to 20 years	Yes	No	Yes	No	No	Yes	No	Yes	Yes	No	Yes	Yes	Yes	Yes	Yes	No	No	Yes	No	57.8947	51 to 75	No	No	No	Yes	No	No	No	No	No	Yes	No	Yes	Yes	Yes	No	No	No	No	No	26.3158	Less than 50
377	Less than 30 years	Less than 10 years	Yes	No	Yes	No	No	No	No	No	No	No	Yes	No	Yes	No	No	No	Yes	Yes	Yes	36.8421	Less than 50	Yes	No	Yes	Yes	No	No	Yes	No	Yes	Yes	Yes	Yes	Yes	Yes	Yes	Yes	Yes	Yes	Yes	78.9474	More than 75
378	More than 50 years	More than 30 years	No	No	No	No	Yes	No	No	No	No	No	No	No	No	No	No	No	No	Yes	No	10.5263	Less than 50	Yes	Yes	Yes	Yes	Yes	Yes	Yes	Yes	Yes	Yes	Yes	Yes	Yes	Yes	Yes	Yes	Yes	Yes	Yes	100	More than 75
379	31 to 50 years	Less than 10 years	Yes	No	Yes	No	No	No	Yes	No	No	No	No	Yes	Yes	No	No	No	No	No	No	26.3158	Less than 50	No	Yes	Yes	Yes	Yes	Yes	No	No	No	No	No	Yes	No	No	No	No	Yes	Yes	No	42.1053	Less than 50
380	31 to 50 years	10 to 20 years	Yes	No	Yes	No	Yes	Yes	Yes	No	No	Yes	Yes	Yes	No	No	No	No	Yes	Yes	No	52.6316	51 to 75	Yes	No	Yes	Yes	No	Yes	Yes	No	Yes	Yes	Yes	Yes	No	Yes	No	Yes	Yes	Yes	No	68.4211	51 to 75
381	31 to 50 years	20 to 30 years	Yes	No	Yes	No	No	No	Yes	No	No	No	Yes	No	Yes	No	No	No	Yes	No	No	31.5789	Less than 50	Yes	No	Yes	Yes	Yes	No	No	No	No	Yes	Yes	Yes	No	Yes	No	No	No	No	Yes	47.3684	Less than 50
382	More than 50 years	More than 30 years	No	No	No	No	Yes	No	No	No	No	No	Yes	Yes	Yes	No	No	No	No	No	No	21.0526	Less than 50	Yes	Yes	Yes	Yes	No	Yes	Yes	No	No	No	No	No	No	Yes	No	No	No	No	No	36.8421	Less than 50
383	Less than 30 years	Less than 10 years	Yes	No	No	No	Yes	No	Yes	No	No	No	Yes	Yes	No	Yes	No	Yes	No	Yes	No	42.1053	Less than 50	Yes	Yes	Yes	Yes	Yes	Yes	Yes	Yes	Yes	Yes	Yes	Yes	No	Yes	No	Yes	No	Yes	Yes	84.2105	More than 75
384	Less than 30 years	Less than 10 years	Yes	No	No	No	No	No	No	No	No	No	No	No	No	No	Yes	No	Yes	No	No	15.7895	Less than 50	Yes	No	No	No	Yes	Yes	No	No	No	Yes	Yes	No	Yes	No	No	No	No	Yes	No	36.8421	Less than 50
385	Less than 30 years	Less than 10 years	Yes	No	Yes	No	Yes	No	No	No	No	No	Yes	No	Yes	No	No	No	No	Yes	No	31.5789	Less than 50	Yes	No	Yes	No	Yes	Yes	No	No	No	No	Yes	No	No	No	Yes	No	Yes	Yes	No	42.1053	Less than 50
386	Less than 30 years	Less than 10 years	No	No	Yes	No	No	No	Yes	No	No	Yes	No	No	No	Yes	No	No	Yes	No	No	26.3158	Less than 50	No	Yes	Yes	Yes	No	No	No	No	No	Yes	No	No	Yes	No	Yes	Yes	Yes	Yes	No	47.3684	Less than 50
387	31 to 50 years	10 to 20 years	Yes	Yes	Yes	No	No	No	No	No	Yes	No	Yes	Yes	No	No	No	No	No	Yes	No	36.8421	Less than 50	Yes	No	Yes	Yes	Yes	Yes	Yes	Yes	Yes	Yes	Yes	Yes	Yes	Yes	Yes	Yes	Yes	Yes	Yes	94.7368	More than 75
388	More than 50 years	10 to 20 years	No	No	Yes	No	Yes	No	No	No	No	No	Yes	Yes	No	No	Yes	No	No	No	No	26.3158	Less than 50	No	No	Yes	Yes	No	No	No	No	No	No	Yes	Yes	No	No	No	No	No	No	No	21.0526	Less than 50
389	31 to 50 years	10 to 20 years	Yes	Yes	No	No	No	Yes	Yes	Yes	Yes	Yes	Yes	Yes	Yes	Yes	No	No	Yes	Yes	Yes	73.6842	51 to 75	No	No	No	Yes	No	No	Yes	No	No	No	No	Yes	No	No	No	No	No	No	No	15.7895	Less than 50
390	Less than 30 years	Less than 10 years	Yes	No	Yes	No	No	No	No	No	No	No	Yes	No	No	No	No	No	No	No	No	15.7895	Less than 50	Yes	No	Yes	No	Yes	No	No	No	No	No	No	No	No	No	No	No	No	Yes	Yes	26.3158	Less than 50
391	31 to 50 years	Less than 10 years	Yes	No	Yes	No	Yes	No	No	No	No	No	No	No	No	No	No	No	No	Yes	No	21.0526	Less than 50	Yes	No	Yes	No	Yes	Yes	Yes	No	No	No	Yes	No	No	No	No	No	No	No	No	31.5789	Less than 50
392	More than 50 years	More than 30 years	Yes	Yes	Yes	Yes	No	No	No	No	No	No	Yes	Yes	Yes	Yes	No	Yes	No	Yes	No	52.6316	51 to 75	No	No	Yes	Yes	Yes	Yes	Yes	Yes	Yes	No	No	Yes	No	Yes	No	Yes	Yes	Yes	Yes	68.4211	51 to 75
393	31 to 50 years	Less than 10 years	No	No	Yes	No	No	No	No	No	No	No	Yes	No	Yes	Yes	No	No	No	Yes	Yes	31.5789	Less than 50	Yes	No	Yes	Yes	No	No	No	No	No	No	No	Yes	No	No	No	No	No	No	No	21.0526	Less than 50
394	31 to 50 years	Less than 10 years	Yes	No	No	No	No	No	Yes	No	No	No	No	Yes	No	No	Yes	No	Yes	Yes	No	31.5789	Less than 50	Yes	No	Yes	Yes	Yes	Yes	Yes	Yes	Yes	No	No	Yes	No	Yes	Yes	Yes	Yes	Yes	Yes	78.9474	More than 75
395	Less than 30 years	Less than 10 years	No	No	No	No	Yes	No	No	No	No	No	No	No	No	No	No	No	No	No	No	5.26316	Less than 50	Yes	No	Yes	Yes	Yes	No	Yes	Yes	No	Yes	Yes	Yes	Yes	Yes	Yes	Yes	Yes	Yes	Yes	84.2105	More than 75
396	31 to 50 years	Less than 10 years	No	No	No	No	No	No	No	No	No	No	No	No	No	No	No	No	No	Yes	No	5.26316	Less than 50	No	No	Yes	No	Yes	No	No	No	No	Yes	Yes	Yes	Yes	No	Yes	No	Yes	No	No	42.1053	Less than 50
397	31 to 50 years	Less than 10 years	No	No	Yes	No	Yes	No	No	No	No	No	No	No	No	No	No	No	No	No	No	10.5263	Less than 50	Yes	No	No	No	Yes	No	Yes	No	No	No	No	No	No	No	No	No	No	No	No	15.7895	Less than 50
398	Less than 30 years	Less than 10 years	Yes	No	Yes	No	No	No	No	No	No	Yes	No	No	No	No	No	No	No	No	No	15.7895	Less than 50	Yes	No	No	Yes	Yes	Yes	No	No	No	No	No	No	No	No	No	No	Yes	Yes	No	31.5789	Less than 50
399	Less than 30 years	Less than 10 years	Yes	No	Yes	No	No	No	No	Yes	No	No	No	No	No	No	No	No	Yes	No	Yes	26.3158	Less than 50	Yes	No	Yes	Yes	Yes	Yes	Yes	Yes	No	Yes	Yes	Yes	No	Yes	No	Yes	No	No	Yes	68.4211	51 to 75
400	31 to 50 years	Less than 10 years	Yes	No	No	No	Yes	Yes	No	Yes	Yes	Yes	Yes	Yes	Yes	Yes	No	Yes	No	No	Yes	63.1579	51 to 75	Yes	No	Yes	No	No	No	Yes	No	No	Yes	No	No	Yes	No	Yes	No	Yes	Yes	Yes	47.3684	Less than 50
401	Less than 30 years	Less than 10 years	Yes	No	Yes	No	Yes	No	No	No	No	Yes	Yes	No	No	No	No	No	Yes	No	No	31.5789	Less than 50	No	No	Yes	Yes	No	Yes	Yes	No	No	Yes	Yes	Yes	No	No	No	No	Yes	Yes	No	47.3684	Less than 50
402	31 to 50 years	Less than 10 years	No	No	No	No	No	No	No	No	No	No	No	No	Yes	No	No	No	No	No	Yes	10.5263	Less than 50	No	No	No	Yes	No	No	Yes	No	No	No	No	Yes	No	No	No	No	No	Yes	Yes	26.3158	Less than 50
403	31 to 50 years	10 to 20 years	Yes	No	No	Yes	No	No	No	No	No	No	No	No	No	No	No	No	No	No	No	10.5263	Less than 50	Yes	Yes	Yes	Yes	Yes	No	No	Yes	Yes	Yes	Yes	No	Yes	Yes	Yes	Yes	Yes	Yes	No	78.9474	More than 75
404	More than 50 years	20 to 30 years	Yes	No	No	No	No	No	Yes	Yes	No	No	Yes	Yes	Yes	No	No	No	Yes	Yes	Yes	47.3684	Less than 50	No	No	Yes	Yes	No	No	Yes	No	No	Yes	No	No	No	No	No	No	No	No	Yes	26.3158	Less than 50
405	Less than 30 years	Less than 10 years	Yes	No	No	No	Yes	Yes	Yes	No	No	No	Yes	Yes	No	Yes	No	No	No	No	No	36.8421	Less than 50	No	No	Yes	No	No	No	Yes	No	No	Yes	Yes	No	Yes	No	Yes	No	Yes	Yes	Yes	47.3684	Less than 50
406	31 to 50 years	Less than 10 years	Yes	No	No	No	No	No	No	No	No	Yes	Yes	No	No	No	No	No	No	Yes	No	21.0526	Less than 50	Yes	No	Yes	No	Yes	No	Yes	No	No	No	No	No	No	No	No	No	No	No	No	21.0526	Less than 50
407	31 to 50 years	10 to 20 years	No	No	No	No	Yes	No	No	No	No	No	No	Yes	No	No	Yes	No	No	No	No	15.7895	Less than 50	No	No	Yes	No	No	No	No	No	No	Yes	Yes	Yes	No	No	No	No	No	No	No	21.0526	Less than 50
408	More than 50 years	More than 30 years	No	No	Yes	No	No	Yes	No	Yes	No	No	No	No	Yes	No	No	No	Yes	No	No	26.3158	Less than 50	Yes	No	No	Yes	Yes	No	No	No	No	No	No	Yes	No	No	No	No	No	Yes	Yes	31.5789	Less than 50
409	More than 50 years	More than 30 years	No	No	Yes	Yes	No	Yes	Yes	No	No	No	No	No	No	Yes	No	Yes	Yes	Yes	No	42.1053	Less than 50	Yes	No	No	Yes	Yes	No	No	No	No	Yes	Yes	Yes	Yes	No	Yes	No	Yes	Yes	Yes	57.8947	51 to 75
410	Less than 30 years	Less than 10 years	No	No	No	No	No	No	Yes	No	No	No	Yes	No	Yes	No	No	No	No	No	No	15.7895	Less than 50	Yes	No	Yes	Yes	No	No	No	No	No	No	No	Yes	No	No	No	No	No	No	No	21.0526	Less than 50
411	31 to 50 years	Less than 10 years	Yes	No	No	No	No	No	No	No	No	No	No	No	No	No	Yes	No	Yes	Yes	No	21.0526	Less than 50	No	No	Yes	Yes	Yes	No	Yes	No	No	No	No	No	Yes	No	Yes	Yes	Yes	No	No	42.1053	Less than 50
412	More than 50 years	More than 30 years	No	No	Yes	No	Yes	No	No	No	No	No	No	No	No	No	Yes	No	No	Yes	No	21.0526	Less than 50	Yes	Yes	Yes	Yes	Yes	No	Yes	Yes	Yes	Yes	Yes	Yes	Yes	Yes	Yes	Yes	Yes	Yes	Yes	94.7368	More than 75
413	More than 50 years	20 to 30 years	Yes	No	No	No	No	No	No	No	No	No	Yes	No	No	No	No	No	No	No	No	10.5263	Less than 50	No	No	No	No	Yes	No	Yes	No	No	No	No	No	No	No	No	No	No	Yes	Yes	21.0526	Less than 50
414	31 to 50 years	Less than 10 years	Yes	No	No	Yes	No	No	No	No	No	No	Yes	Yes	No	No	No	No	Yes	No	No	26.3158	Less than 50	Yes	Yes	Yes	Yes	No	Yes	No	No	No	Yes	Yes	Yes	No	Yes	No	Yes	Yes	Yes	Yes	68.4211	51 to 75
415	Less than 30 years	Less than 10 years	Yes	No	Yes	No	No	Yes	Yes	No	No	Yes	Yes	No	Yes	Yes	Yes	No	No	Yes	No	52.6316	51 to 75	Yes	Yes	Yes	Yes	No	No	Yes	No	No	Yes	Yes	No	Yes	Yes	Yes	Yes	Yes	Yes	No	68.4211	51 to 75
416	31 to 50 years	10 to 20 years	Yes	No	Yes	No	Yes	Yes	Yes	No	No	Yes	Yes	Yes	No	No	No	No	Yes	Yes	No	52.6316	51 to 75	Yes	No	Yes	Yes	No	Yes	Yes	No	Yes	Yes	Yes	Yes	No	Yes	No	Yes	Yes	Yes	No	68.4211	51 to 75
417	31 to 50 years	10 to 20 years	No	No	No	No	Yes	No	No	No	No	No	Yes	No	Yes	No	No	No	No	No	No	15.7895	Less than 50	Yes	Yes	Yes	Yes	Yes	No	Yes	Yes	Yes	Yes	Yes	Yes	Yes	Yes	Yes	Yes	Yes	Yes	Yes	94.7368	More than 75
418	31 to 50 years	10 to 20 years	No	No	No	No	Yes	No	Yes	No	No	No	No	Yes	No	No	Yes	No	No	Yes	No	26.3158	Less than 50	Yes	No	Yes	Yes	No	Yes	Yes	Yes	Yes	Yes	No	No	No	Yes	No	Yes	No	Yes	Yes	63.1579	51 to 75
419	More than 50 years	10 to 20 years	No	No	No	No	No	No	Yes	No	No	No	No	Yes	No	No	No	No	No	No	No	10.5263	Less than 50	No	No	Yes	Yes	Yes	No	Yes	No	No	No	No	Yes	No	Yes	No	No	No	No	No	31.5789	Less than 50
420	Less than 30 years	Less than 10 years	Yes	No	No	No	No	Yes	No	Yes	No	No	Yes	Yes	No	Yes	No	No	No	Yes	Yes	42.1053	Less than 50	No	No	Yes	No	No	Yes	Yes	No	No	Yes	Yes	Yes	No	Yes	Yes	No	Yes	Yes	Yes	57.8947	51 to 75
421	More than 50 years	More than 30 years	Yes	No	Yes	No	No	Yes	Yes	No	No	No	Yes	No	Yes	Yes	No	Yes	Yes	No	No	47.3684	Less than 50	Yes	No	Yes	Yes	Yes	Yes	Yes	No	No	Yes	Yes	Yes	No	Yes	Yes	Yes	Yes	Yes	No	73.6842	51 to 75
422	Less than 30 years	Less than 10 years	Yes	No	Yes	No	No	No	No	No	No	Yes	No	Yes	No	No	No	Yes	Yes	No	No	31.5789	Less than 50	Yes	Yes	Yes	Yes	Yes	Yes	No	No	No	Yes	Yes	Yes	No	Yes	No	Yes	No	Yes	Yes	68.4211	51 to 75
423	Less than 30 years	Less than 10 years	Yes	No	No	No	No	No	No	No	No	Yes	No	Yes	No	No	No	No	No	No	Yes	21.0526	Less than 50	Yes	No	Yes	Yes	Yes	Yes	No	Yes	No	Yes	No	No	Yes	No	Yes	No	Yes	No	Yes	57.8947	51 to 75
424	31 to 50 years	Less than 10 years	Yes	No	No	No	Yes	No	No	No	No	Yes	No	No	No	No	No	No	Yes	No	No	21.0526	Less than 50	Yes	No	Yes	Yes	Yes	No	No	No	No	Yes	Yes	No	Yes	No	Yes	No	Yes	No	No	47.3684	Less than 50
425	Less than 30 years	Less than 10 years	No	No	Yes	No	Yes	No	No	No	No	No	No	No	No	No	No	No	No	Yes	No	15.7895	Less than 50	Yes	No	Yes	Yes	No	Yes	Yes	No	No	No	No	Yes	No	No	No	No	No	No	No	31.5789	Less than 50
426	31 to 50 years	10 to 20 years	Yes	No	No	No	No	Yes	No	No	No	Yes	Yes	Yes	No	Yes	Yes	No	No	Yes	No	42.1053	Less than 50	Yes	No	Yes	Yes	No	No	No	No	No	No	No	No	No	No	No	No	No	No	No	15.7895	Less than 50
427	31 to 50 years	Less than 10 years	Yes	No	Yes	No	Yes	No	No	No	No	Yes	No	Yes	No	No	No	No	No	No	No	26.3158	Less than 50	No	No	Yes	Yes	Yes	Yes	No	No	No	Yes	Yes	Yes	Yes	No	Yes	No	Yes	Yes	No	57.8947	51 to 75
428	Less than 30 years	Less than 10 years	Yes	No	No	No	No	No	No	No	No	No	No	No	No	No	Yes	No	Yes	No	No	15.7895	Less than 50	Yes	No	No	No	Yes	Yes	No	No	No	Yes	Yes	No	Yes	No	No	No	No	Yes	No	36.8421	Less than 50
429	More than 50 years	More than 30 years	No	No	Yes	Yes	No	No	Yes	No	No	No	Yes	No	Yes	No	Yes	No	Yes	No	No	36.8421	Less than 50	Yes	Yes	Yes	Yes	Yes	Yes	Yes	Yes	No	Yes	Yes	No	Yes	Yes	Yes	Yes	Yes	Yes	Yes	89.4737	More than 75
430	More than 50 years	More than 30 years	No	No	Yes	No	No	No	Yes	No	No	Yes	No	Yes	Yes	No	Yes	No	No	No	No	31.5789	Less than 50	No	No	Yes	Yes	Yes	No	No	No	No	Yes	Yes	Yes	Yes	No	Yes	Yes	Yes	No	No	52.6316	51 to 75
431	31 to 50 years	Less than 10 years	Yes	No	Yes	Yes	Yes	No	No	Yes	No	Yes	No	No	No	No	No	No	No	No	No	31.5789	Less than 50	Yes	Yes	Yes	Yes	Yes	No	No	Yes	Yes	Yes	Yes	No	No	Yes	No	Yes	Yes	Yes	No	68.4211	51 to 75
432	31 to 50 years	10 to 20 years	No	No	No	No	Yes	No	No	No	No	No	No	Yes	No	No	Yes	No	No	No	No	15.7895	Less than 50	No	No	Yes	No	No	No	No	No	No	Yes	Yes	Yes	No	No	No	No	No	No	No	21.0526	Less than 50
433	31 to 50 years	10 to 20 years	Yes	No	No	No	No	No	No	No	No	No	No	No	No	No	No	No	No	No	No	5.26316	Less than 50	Yes	No	Yes	Yes	Yes	Yes	Yes	Yes	No	No	No	No	No	Yes	Yes	No	Yes	Yes	Yes	63.1579	51 to 75
434	More than 50 years	20 to 30 years	No	No	Yes	No	No	No	No	No	No	Yes	No	No	No	No	No	No	Yes	Yes	No	21.0526	Less than 50	Yes	Yes	Yes	Yes	No	Yes	Yes	Yes	Yes	Yes	Yes	Yes	No	Yes	No	Yes	Yes	Yes	Yes	84.2105	More than 75
435	31 to 50 years	Less than 10 years	Yes	No	Yes	No	Yes	No	No	No	No	No	No	No	No	No	No	No	No	No	No	15.7895	Less than 50	Yes	No	Yes	No	Yes	Yes	Yes	No	No	No	No	No	No	No	No	No	No	Yes	No	31.5789	Less than 50
436	31 to 50 years	Less than 10 years	Yes	No	Yes	No	No	No	No	No	No	No	No	No	No	No	No	No	No	No	No	10.5263	Less than 50	Yes	No	No	Yes	No	No	Yes	No	Yes	No	No	No	No	Yes	No	No	No	Yes	Yes	36.8421	Less than 50
437	More than 50 years	20 to 30 years	No	No	Yes	No	No	No	No	No	No	Yes	No	No	No	No	No	No	Yes	Yes	No	21.0526	Less than 50	Yes	Yes	Yes	Yes	No	Yes	Yes	Yes	Yes	Yes	Yes	Yes	No	Yes	No	Yes	Yes	Yes	Yes	84.2105	More than 75
438	31 to 50 years	Less than 10 years	Yes	No	No	No	No	No	No	No	No	No	No	No	No	No	No	No	No	No	No	5.26316	Less than 50	Yes	No	Yes	No	No	No	No	No	No	No	Yes	No	Yes	No	Yes	Yes	Yes	Yes	No	42.1053	Less than 50
439	More than 50 years	10 to 20 years	Yes	No	Yes	No	No	Yes	Yes	No	No	Yes	No	No	No	Yes	No	No	Yes	No	No	36.8421	Less than 50	No	No	Yes	Yes	No	No	Yes	No	No	Yes	Yes	No	Yes	No	Yes	No	Yes	Yes	Yes	52.6316	51 to 75
440	Less than 30 years	Less than 10 years	No	No	No	No	Yes	No	No	Yes	No	No	No	No	Yes	No	No	No	No	Yes	No	21.0526	Less than 50	Yes	No	No	No	Yes	Yes	Yes	No	No	Yes	Yes	Yes	Yes	No	Yes	Yes	Yes	Yes	No	63.1579	51 to 75
441	More than 50 years	More than 30 years	Yes	No	No	No	No	Yes	No	No	No	No	Yes	Yes	No	Yes	Yes	No	Yes	Yes	Yes	47.3684	Less than 50	Yes	No	Yes	Yes	No	No	Yes	No	No	Yes	Yes	Yes	No	No	No	No	No	No	No	36.8421	Less than 50
442	31 to 50 years	Less than 10 years	Yes	No	Yes	No	No	No	No	No	No	No	No	No	No	No	No	No	No	Yes	No	15.7895	Less than 50	Yes	No	Yes	Yes	Yes	Yes	Yes	No	No	No	No	No	No	No	No	No	No	No	No	31.5789	Less than 50
443	Less than 30 years	Less than 10 years	Yes	No	No	No	No	No	No	No	No	Yes	No	Yes	No	No	No	No	No	No	Yes	21.0526	Less than 50	Yes	No	Yes	Yes	Yes	Yes	No	Yes	No	Yes	No	No	Yes	No	Yes	No	Yes	No	Yes	57.8947	51 to 75
444	More than 50 years	More than 30 years	Yes	No	Yes	No	No	No	No	No	No	Yes	Yes	Yes	No	No	No	No	No	Yes	No	31.5789	Less than 50	Yes	No	No	No	Yes	No	No	No	No	No	No	No	No	No	Yes	No	Yes	No	No	21.0526	Less than 50
445	Less than 30 years	Less than 10 years	Yes	No	Yes	No	Yes	Yes	No	No	No	No	Yes	No	No	No	Yes	No	Yes	No	No	36.8421	Less than 50	Yes	No	No	Yes	Yes	No	No	No	No	Yes	Yes	No	No	No	No	No	Yes	Yes	Yes	42.1053	Less than 50
446	More than 50 years	More than 30 years	No	No	Yes	No	No	Yes	Yes	Yes	No	No	No	No	Yes	No	Yes	No	Yes	No	No	36.8421	Less than 50	Yes	No	Yes	Yes	No	Yes	Yes	No	No	Yes	Yes	No	Yes	Yes	No	Yes	Yes	Yes	No	63.1579	51 to 75
447	Less than 30 years	Less than 10 years	No	No	No	No	Yes	No	No	No	No	No	No	No	No	No	No	No	No	No	No	5.26316	Less than 50	Yes	No	Yes	Yes	Yes	No	Yes	Yes	No	Yes	Yes	Yes	Yes	Yes	Yes	Yes	Yes	Yes	Yes	84.2105	More than 75
448	More than 50 years	More than 30 years	No	No	Yes	No	No	Yes	No	Yes	No	No	No	No	Yes	No	No	No	Yes	No	No	26.3158	Less than 50	Yes	No	No	Yes	Yes	No	No	No	No	No	No	Yes	No	No	No	No	No	Yes	Yes	31.5789	Less than 50
449	31 to 50 years	10 to 20 years	Yes	Yes	Yes	No	No	Yes	No	Yes	No	No	Yes	No	No	Yes	No	Yes	Yes	Yes	Yes	57.8947	51 to 75	Yes	Yes	Yes	Yes	No	Yes	Yes	No	No	No	No	No	No	Yes	No	No	No	No	No	36.8421	Less than 50
450	31 to 50 years	10 to 20 years	Yes	No	Yes	Yes	No	No	No	No	No	No	Yes	No	No	No	Yes	No	No	No	No	26.3158	Less than 50	Yes	No	Yes	Yes	No	Yes	Yes	No	No	Yes	Yes	No	No	Yes	No	No	No	Yes	Yes	52.6316	51 to 75
451	Less than 30 years	Less than 10 years	Yes	No	Yes	No	Yes	No	No	No	No	Yes	Yes	No	No	No	No	No	Yes	No	No	31.5789	Less than 50	No	No	Yes	Yes	No	Yes	Yes	No	No	Yes	Yes	Yes	No	No	No	No	Yes	Yes	No	47.3684	Less than 50
452	Less than 30 years	Less than 10 years	Yes	No	Yes	No	No	No	Yes	No	No	No	No	No	Yes	No	No	No	No	No	Yes	26.3158	Less than 50	Yes	No	Yes	No	No	No	No	No	No	Yes	Yes	No	Yes	No	Yes	No	Yes	Yes	No	42.1053	Less than 50
453	31 to 50 years	10 to 20 years	No	No	Yes	No	No	No	No	No	No	No	No	Yes	No	No	No	No	No	Yes	No	15.7895	Less than 50	Yes	No	Yes	Yes	No	No	Yes	No	No	Yes	Yes	Yes	Yes	No	Yes	No	Yes	No	No	52.6316	51 to 75
454	Less than 30 years	Less than 10 years	Yes	No	No	No	No	Yes	No	Yes	No	Yes	No	No	No	Yes	No	Yes	No	Yes	No	36.8421	Less than 50	Yes	No	Yes	Yes	No	Yes	Yes	Yes	No	Yes	Yes	No	No	No	Yes	No	Yes	Yes	Yes	63.1579	51 to 75
455	Less than 30 years	Less than 10 years	Yes	No	No	No	No	No	No	No	Yes	No	Yes	No	Yes	Yes	No	Yes	No	Yes	No	36.8421	Less than 50	Yes	No	Yes	Yes	No	Yes	Yes	Yes	Yes	No	Yes	No	No	No	Yes	Yes	Yes	Yes	Yes	68.4211	51 to 75
456	Less than 30 years	Less than 10 years	Yes	No	Yes	No	No	No	No	No	No	Yes	No	Yes	No	No	No	Yes	Yes	No	No	31.5789	Less than 50	Yes	Yes	Yes	Yes	Yes	Yes	No	No	No	Yes	Yes	Yes	No	Yes	No	Yes	No	Yes	Yes	68.4211	51 to 75
457	More than 50 years	More than 30 years	No	No	No	No	Yes	No	No	No	No	No	No	No	No	No	No	No	No	No	Yes	10.5263	Less than 50	Yes	Yes	Yes	Yes	Yes	Yes	Yes	Yes	Yes	Yes	Yes	Yes	Yes	Yes	Yes	Yes	Yes	Yes	Yes	100	More than 75
458	Less than 30 years	Less than 10 years	No	No	Yes	No	No	No	No	No	No	Yes	No	No	No	Yes	Yes	Yes	Yes	Yes	No	36.8421	Less than 50	No	No	Yes	No	No	No	Yes	No	No	Yes	Yes	No	No	No	No	Yes	No	No	No	26.3158	Less than 50
459	More than 50 years	10 to 20 years	No	No	Yes	No	Yes	No	No	No	No	No	Yes	Yes	No	No	Yes	No	No	No	No	26.3158	Less than 50	No	No	Yes	Yes	No	No	No	No	No	No	Yes	Yes	No	No	No	No	No	No	No	21.0526	Less than 50
460	31 to 50 years	10 to 20 years	Yes	Yes	Yes	No	No	Yes	No	Yes	No	No	Yes	No	No	Yes	No	Yes	Yes	Yes	Yes	57.8947	51 to 75	Yes	Yes	Yes	Yes	No	Yes	Yes	No	No	No	No	No	No	Yes	No	No	No	No	No	36.8421	Less than 50
461	Less than 30 years	Less than 10 years	Yes	No	No	No	No	No	No	No	No	Yes	Yes	Yes	No	Yes	No	No	Yes	No	Yes	36.8421	Less than 50	Yes	No	Yes	Yes	Yes	Yes	Yes	Yes	No	Yes	Yes	No	Yes	Yes	Yes	No	Yes	No	No	68.4211	51 to 75
462	Less than 30 years	Less than 10 years	No	No	Yes	No	No	Yes	Yes	No	No	Yes	Yes	Yes	No	Yes	Yes	No	Yes	Yes	No	52.6316	51 to 75	Yes	Yes	Yes	No	No	Yes	Yes	No	Yes	No	Yes	Yes	No	Yes	No	No	Yes	Yes	Yes	63.1579	51 to 75
463	31 to 50 years	10 to 20 years	Yes	No	No	No	No	No	No	No	No	No	No	No	No	No	No	No	No	No	No	5.26316	Less than 50	Yes	No	Yes	Yes	Yes	Yes	Yes	Yes	No	No	No	No	No	Yes	Yes	No	Yes	Yes	Yes	63.1579	51 to 75
464	31 to 50 years	Less than 10 years	Yes	No	No	No	Yes	No	No	No	No	No	No	No	No	No	Yes	No	No	No	No	15.7895	Less than 50	Yes	No	Yes	No	Yes	No	No	No	No	Yes	No	No	No	No	Yes	Yes	Yes	Yes	No	42.1053	Less than 50
465	31 to 50 years	Less than 10 years	No	No	Yes	No	No	No	No	No	No	No	No	Yes	No	No	No	No	No	No	No	10.5263	Less than 50	Yes	No	Yes	No	No	Yes	Yes	No	No	Yes	No	Yes	No	No	No	Yes	No	Yes	Yes	47.3684	Less than 50
466	Less than 30 years	Less than 10 years	Yes	No	No	No	No	No	No	No	No	No	Yes	No	No	No	No	No	No	No	No	10.5263	Less than 50	No	No	No	Yes	No	No	Yes	No	No	No	Yes	No	No	No	No	No	No	No	No	15.7895	Less than 50
467	More than 50 years	10 to 20 years	No	No	Yes	No	Yes	No	No	No	No	No	Yes	No	No	No	No	No	Yes	Yes	No	26.3158	Less than 50	No	No	Yes	No	No	Yes	No	No	No	No	Yes	Yes	No	No	No	No	No	No	Yes	26.3158	Less than 50
468	31 to 50 years	Less than 10 years	No	No	No	No	No	No	No	No	No	No	No	No	No	No	No	No	No	No	No	0	Less than 50	No	No	Yes	Yes	No	Yes	No	No	No	No	No	No	No	No	No	No	No	No	Yes	21.0526	Less than 50
469	31 to 50 years	Less than 10 years	No	No	Yes	No	No	No	No	No	No	No	Yes	No	No	No	No	No	Yes	No	No	15.7895	Less than 50	Yes	No	No	No	Yes	No	No	No	No	No	No	No	No	No	No	No	No	No	Yes	15.7895	Less than 50
470	31 to 50 years	10 to 20 years	Yes	No	Yes	Yes	No	Yes	Yes	No	No	No	Yes	No	No	No	No	No	No	No	No	31.5789	Less than 50	Yes	No	Yes	No	No	No	Yes	No	No	No	Yes	No	No	No	No	No	Yes	Yes	Yes	36.8421	Less than 50
471	31 to 50 years	20 to 30 years	Yes	No	Yes	No	No	No	No	No	No	Yes	No	No	No	No	No	No	No	No	No	15.7895	Less than 50	No	No	Yes	Yes	No	No	No	No	No	No	Yes	Yes	No	No	Yes	No	Yes	Yes	Yes	42.1053	Less than 50
472	More than 50 years	More than 30 years	Yes	No	Yes	No	No	Yes	Yes	No	No	Yes	No	No	No	Yes	Yes	No	Yes	Yes	No	47.3684	Less than 50	No	No	Yes	No	No	No	Yes	Yes	No	No	No	No	No	Yes	No	No	No	No	Yes	26.3158	Less than 50
473	31 to 50 years	Less than 10 years	Yes	No	Yes	Yes	No	No	Yes	Yes	No	No	No	Yes	No	Yes	Yes	No	No	Yes	No	47.3684	Less than 50	Yes	No	Yes	No	Yes	No	Yes	Yes	No	No	Yes	No	No	Yes	No	No	No	No	No	36.8421	Less than 50
474	More than 50 years	More than 30 years	No	No	Yes	No	No	Yes	Yes	No	No	Yes	No	No	No	Yes	Yes	Yes	Yes	No	No	42.1053	Less than 50	Yes	No	Yes	No	Yes	Yes	Yes	No	No	Yes	No	Yes	No	No	No	No	No	No	No	36.8421	Less than 50
475	31 to 50 years	10 to 20 years	No	No	No	No	No	No	No	No	No	Yes	No	No	No	No	No	No	No	No	No	5.26316	Less than 50	Yes	No	Yes	No	No	No	Yes	No	No	Yes	Yes	No	No	No	No	No	No	No	No	26.3158	Less than 50
476	More than 50 years	20 to 30 years	Yes	No	No	No	No	Yes	No	No	No	Yes	No	No	No	No	Yes	Yes	Yes	Yes	No	36.8421	Less than 50	Yes	No	Yes	No	No	Yes	Yes	No	No	Yes	Yes	Yes	No	No	No	No	Yes	No	Yes	47.3684	Less than 50
477	Less than 30 years	Less than 10 years	Yes	No	Yes	No	No	No	No	Yes	Yes	Yes	No	Yes	No	No	No	No	Yes	No	Yes	42.1053	Less than 50	No	No	Yes	No	Yes	Yes	No	Yes	Yes	No	No	No	No	Yes	No	No	No	No	No	31.5789	Less than 50
478	More than 50 years	20 to 30 years	No	No	No	No	No	No	No	No	No	No	No	No	No	No	No	No	No	No	No	0	Less than 50	No	No	No	No	No	Yes	Yes	No	No	No	Yes	No	No	Yes	No	No	No	Yes	No	26.3158	Less than 50
479	More than 50 years	20 to 30 years	No	No	No	No	No	No	No	No	No	No	No	No	No	No	No	No	No	No	No	0	Less than 50	No	No	No	No	No	Yes	Yes	No	No	No	Yes	No	No	Yes	No	No	No	Yes	No	26.3158	Less than 50
480	31 to 50 years	10 to 20 years	Yes	No	No	No	No	No	No	No	No	No	Yes	No	No	No	No	No	No	No	No	10.5263	Less than 50	Yes	Yes	Yes	No	No	Yes	Yes	No	No	Yes	Yes	Yes	No	No	No	No	No	No	No	42.1053	Less than 50
481	31 to 50 years	10 to 20 years	No	No	No	No	No	No	No	No	No	Yes	No	No	No	No	No	No	No	No	No	5.26316	Less than 50	Yes	No	Yes	No	No	No	Yes	No	No	Yes	Yes	No	No	No	No	No	No	No	No	26.3158	Less than 50
482	More than 50 years	More than 30 years	No	No	Yes	Yes	No	Yes	Yes	No	No	No	No	No	No	Yes	No	Yes	Yes	Yes	No	42.1053	Less than 50	Yes	No	No	Yes	Yes	No	No	No	No	Yes	Yes	Yes	Yes	No	Yes	No	Yes	Yes	Yes	57.8947	51 to 75
483	Less than 30 years	Less than 10 years	Yes	No	No	No	No	Yes	No	No	No	No	No	No	No	Yes	No	No	No	Yes	No	21.0526	Less than 50	Yes	No	Yes	Yes	Yes	Yes	Yes	No	No	No	No	No	No	Yes	No	No	No	Yes	Yes	47.3684	Less than 50
484	More than 50 years	More than 30 years	No	No	Yes	No	No	No	Yes	No	No	Yes	No	Yes	Yes	No	Yes	No	No	No	No	31.5789	Less than 50	No	No	Yes	Yes	Yes	No	No	No	No	Yes	Yes	Yes	Yes	No	Yes	Yes	Yes	No	No	52.6316	51 to 75
485	31 to 50 years	10 to 20 years	Yes	No	No	Yes	No	No	No	No	No	No	No	No	No	No	No	No	No	No	No	10.5263	Less than 50	Yes	Yes	Yes	Yes	Yes	No	No	Yes	Yes	Yes	Yes	No	Yes	Yes	Yes	Yes	Yes	Yes	No	78.9474	More than 75
486	31 to 50 years	Less than 10 years	Yes	No	No	No	No	No	No	No	No	No	No	No	No	No	Yes	No	No	No	No	10.5263	Less than 50	No	No	Yes	No	No	No	Yes	No	No	No	No	No	No	No	No	No	No	Yes	No	15.7895	Less than 50
487	Less than 30 years	Less than 10 years	Yes	No	No	No	No	Yes	No	No	No	No	No	No	No	Yes	No	No	No	Yes	No	21.0526	Less than 50	Yes	No	Yes	Yes	Yes	Yes	Yes	No	No	No	No	No	No	Yes	No	No	No	Yes	Yes	47.3684	Less than 50
488	Less than 30 years	Less than 10 years	Yes	No	Yes	No	No	No	No	No	No	No	Yes	No	Yes	No	No	No	Yes	Yes	Yes	36.8421	Less than 50	Yes	No	Yes	Yes	No	No	Yes	No	Yes	Yes	Yes	Yes	Yes	Yes	Yes	Yes	Yes	Yes	Yes	78.9474	More than 75
489	31 to 50 years	10 to 20 years	No	No	Yes	No	Yes	No	Yes	No	No	Yes	No	Yes	Yes	No	No	No	No	No	No	31.5789	Less than 50	Yes	No	Yes	Yes	Yes	Yes	Yes	No	No	Yes	Yes	Yes	No	No	No	No	No	No	No	47.3684	Less than 50
490	More than 50 years	Less than 10 years	No	No	No	No	Yes	No	No	No	No	No	No	Yes	No	No	No	No	No	No	No	10.5263	Less than 50	Yes	No	No	Yes	No	No	No	No	No	No	Yes	No	No	No	No	No	No	No	No	15.7895	Less than 50
491	31 to 50 years	10 to 20 years	Yes	No	No	No	No	No	No	Yes	No	Yes	Yes	Yes	Yes	Yes	No	No	No	No	Yes	42.1053	Less than 50	Yes	No	Yes	No	Yes	Yes	Yes	Yes	No	Yes	Yes	Yes	No	No	No	No	No	No	No	47.3684	Less than 50
492	More than 50 years	20 to 30 years	Yes	No	No	No	No	No	No	No	No	No	Yes	No	No	No	No	No	No	No	No	10.5263	Less than 50	No	No	No	No	Yes	No	Yes	No	No	No	No	No	No	No	No	No	No	Yes	Yes	21.0526	Less than 50
493	Less than 30 years	Less than 10 years	Yes	No	Yes	No	No	No	No	Yes	No	No	Yes	No	Yes	No	No	No	Yes	No	No	31.5789	Less than 50	Yes	No	Yes	Yes	No	Yes	Yes	No	No	No	Yes	No	Yes	Yes	Yes	Yes	Yes	Yes	Yes	68.4211	51 to 75
494	More than 50 years	10 to 20 years	No	No	Yes	No	Yes	No	No	No	No	No	Yes	No	No	No	No	No	Yes	Yes	No	26.3158	Less than 50	No	No	Yes	No	No	Yes	No	No	No	No	Yes	Yes	No	No	No	No	No	No	Yes	26.3158	Less than 50
495	Less than 30 years	10 to 20 years	No	No	Yes	No	Yes	No	No	No	No	No	No	No	No	No	No	No	No	No	No	10.5263	Less than 50	Yes	Yes	Yes	Yes	Yes	Yes	Yes	Yes	No	Yes	Yes	Yes	Yes	Yes	Yes	Yes	Yes	Yes	Yes	94.7368	More than 75
496	Less than 30 years	Less than 10 years	Yes	No	Yes	No	No	Yes	No	No	No	Yes	Yes	Yes	No	Yes	No	No	Yes	Yes	No	47.3684	Less than 50	Yes	No	Yes	No	Yes	No	Yes	No	No	Yes	Yes	Yes	No	Yes	No	Yes	Yes	No	Yes	57.8947	51 to 75
497	Less than 30 years	Less than 10 years	Yes	No	No	No	No	Yes	No	Yes	Yes	No	Yes	Yes	Yes	No	Yes	No	No	Yes	No	47.3684	Less than 50	Yes	Yes	Yes	Yes	Yes	Yes	Yes	Yes	Yes	Yes	Yes	Yes	Yes	Yes	Yes	Yes	Yes	Yes	Yes	100	More than 75
498	Less than 30 years	Less than 10 years	Yes	No	Yes	No	No	Yes	No	No	No	No	No	Yes	No	No	No	No	No	No	No	21.0526	Less than 50	Yes	No	Yes	Yes	No	Yes	Yes	Yes	Yes	Yes	No	Yes	Yes	Yes	No	Yes	Yes	Yes	Yes	78.9474	More than 75
499	Less than 30 years	Less than 10 years	Yes	No	No	No	No	Yes	No	Yes	No	No	Yes	Yes	No	Yes	No	No	No	Yes	Yes	42.1053	Less than 50	No	No	Yes	No	No	Yes	Yes	No	No	Yes	Yes	Yes	No	Yes	Yes	No	Yes	Yes	Yes	57.8947	51 to 75
500	31 to 50 years	10 to 20 years	No	No	Yes	No	Yes	No	Yes	No	No	Yes	Yes	Yes	No	No	No	No	No	No	Yes	36.8421	Less than 50	No	No	Yes	Yes	Yes	Yes	Yes	No	No	No	No	Yes	Yes	No	Yes	Yes	Yes	Yes	No	57.8947	51 to 75
501	Less than 30 years	Less than 10 years	Yes	No	Yes	Yes	No	No	Yes	No	No	Yes	No	Yes	Yes	No	No	No	Yes	No	No	42.1053	Less than 50	Yes	No	Yes	No	No	No	No	No	No	No	Yes	Yes	No	No	No	No	Yes	Yes	Yes	36.8421	Less than 50
502	31 to 50 years	Less than 10 years	No	No	No	No	No	No	No	No	No	No	No	No	No	No	No	No	No	Yes	No	5.26316	Less than 50	No	No	Yes	No	Yes	No	No	No	No	Yes	Yes	Yes	Yes	No	Yes	No	Yes	No	No	42.1053	Less than 50
503	More than 50 years	More than 30 years	Yes	No	Yes	No	No	No	No	No	No	No	Yes	No	Yes	No	Yes	No	Yes	No	Yes	36.8421	Less than 50	Yes	No	Yes	Yes	Yes	Yes	Yes	Yes	Yes	Yes	Yes	Yes	Yes	No	Yes	Yes	Yes	No	No	78.9474	More than 75
504	31 to 50 years	10 to 20 years	No	No	Yes	No	No	No	Yes	No	No	No	No	Yes	No	No	Yes	No	No	Yes	No	26.3158	Less than 50	Yes	No	No	No	Yes	No	No	No	No	No	No	No	No	No	No	No	No	Yes	Yes	21.0526	Less than 50
505	Less than 30 years	Less than 10 years	Yes	No	No	No	Yes	No	Yes	No	No	No	Yes	Yes	No	Yes	No	Yes	No	Yes	No	42.1053	Less than 50	Yes	Yes	Yes	Yes	Yes	Yes	Yes	Yes	Yes	Yes	Yes	Yes	No	Yes	No	Yes	No	Yes	Yes	84.2105	More than 75
506	31 to 50 years	Less than 10 years	Yes	No	Yes	No	No	No	No	Yes	No	Yes	Yes	Yes	No	Yes	No	No	Yes	Yes	No	47.3684	Less than 50	Yes	No	Yes	Yes	Yes	Yes	Yes	Yes	Yes	Yes	Yes	Yes	No	Yes	No	Yes	Yes	Yes	No	78.9474	More than 75
507	Less than 30 years	Less than 10 years	No	No	Yes	No	No	Yes	No	No	No	No	No	No	Yes	No	Yes	No	No	Yes	Yes	31.5789	Less than 50	Yes	Yes	Yes	Yes	No	Yes	Yes	Yes	No	Yes	Yes	No	No	Yes	Yes	Yes	Yes	Yes	Yes	78.9474	More than 75
508	31 to 50 years	Less than 10 years	No	No	Yes	No	No	No	No	No	No	No	Yes	No	No	No	No	No	Yes	No	No	15.7895	Less than 50	Yes	No	No	No	Yes	No	No	No	No	No	No	No	No	No	No	No	No	No	Yes	15.7895	Less than 50
509	Less than 30 years	Less than 10 years	No	No	Yes	No	Yes	No	No	No	No	No	No	No	No	No	No	No	No	Yes	No	15.7895	Less than 50	Yes	No	Yes	Yes	No	Yes	Yes	No	No	No	No	Yes	No	No	No	No	No	No	No	31.5789	Less than 50
510	Less than 30 years	Less than 10 years	Yes	No	No	No	No	Yes	Yes	No	No	Yes	No	No	No	No	Yes	Yes	No	Yes	No	36.8421	Less than 50	Yes	Yes	Yes	Yes	Yes	Yes	Yes	Yes	Yes	Yes	Yes	No	No	Yes	No	Yes	No	Yes	Yes	78.9474	More than 75
511	31 to 50 years	Less than 10 years	No	No	No	Yes	No	No	No	No	No	No	No	No	Yes	No	Yes	No	Yes	Yes	Yes	31.5789	Less than 50	Yes	No	Yes	Yes	Yes	No	Yes	No	No	Yes	Yes	Yes	Yes	No	Yes	Yes	Yes	No	No	63.1579	51 to 75
512	31 to 50 years	Less than 10 years	Yes	No	No	No	Yes	No	No	No	No	No	Yes	No	No	No	No	No	No	Yes	No	21.0526	Less than 50	Yes	No	Yes	No	No	No	No	No	No	Yes	Yes	No	Yes	No	Yes	No	Yes	Yes	No	42.1053	Less than 50
513	Less than 30 years	Less than 10 years	No	No	Yes	No	No	Yes	Yes	No	No	Yes	Yes	Yes	No	Yes	Yes	No	Yes	Yes	No	52.6316	51 to 75	Yes	Yes	Yes	No	No	Yes	Yes	No	Yes	No	Yes	Yes	No	Yes	No	No	Yes	Yes	Yes	63.1579	51 to 75
514	31 to 50 years	Less than 10 years	Yes	No	No	No	Yes	No	Yes	No	No	No	No	Yes	No	No	No	No	No	No	No	21.0526	Less than 50	Yes	No	Yes	No	No	No	Yes	No	No	Yes	Yes	Yes	Yes	No	Yes	No	Yes	Yes	No	52.6316	51 to 75
515	31 to 50 years	Less than 10 years	Yes	No	Yes	No	No	No	No	No	No	No	No	No	No	No	No	No	No	Yes	No	15.7895	Less than 50	Yes	No	Yes	Yes	Yes	Yes	Yes	No	No	No	No	No	No	No	No	No	No	No	No	31.5789	Less than 50
516	31 to 50 years	Less than 10 years	Yes	No	No	No	No	No	No	No	No	No	No	No	No	No	No	No	No	No	No	5.26316	Less than 50	Yes	No	Yes	No	No	No	No	No	No	No	Yes	No	Yes	No	Yes	Yes	Yes	Yes	No	42.1053	Less than 50
517	Less than 30 years	Less than 10 years	No	No	No	No	No	No	No	No	No	No	No	No	No	No	No	No	No	No	No	0	Less than 50	No	No	Yes	Yes	No	No	No	No	No	No	No	Yes	No	No	No	No	No	No	No	15.7895	Less than 50
518	More than 50 years	More than 30 years	Yes	No	Yes	No	No	Yes	Yes	No	No	Yes	No	No	No	Yes	Yes	No	Yes	Yes	No	47.3684	Less than 50	No	No	Yes	No	No	No	Yes	Yes	No	No	No	No	No	Yes	No	No	No	No	Yes	26.3158	Less than 50
519	Less than 30 years	Less than 10 years	Yes	No	No	No	No	No	No	No	No	Yes	Yes	Yes	No	Yes	No	No	Yes	No	No	31.5789	Less than 50	Yes	Yes	Yes	Yes	Yes	Yes	Yes	Yes	Yes	Yes	Yes	Yes	No	Yes	No	Yes	No	No	No	73.6842	51 to 75
520	Less than 30 years	Less than 10 years	Yes	No	No	No	No	Yes	Yes	No	No	Yes	Yes	Yes	Yes	No	No	No	No	Yes	No	42.1053	Less than 50	Yes	No	Yes	No	No	No	Yes	No	No	No	No	No	No	No	No	No	No	No	No	15.7895	Less than 50
521	31 to 50 years	10 to 20 years	Yes	No	Yes	No	No	Yes	No	Yes	Yes	No	Yes	Yes	Yes	Yes	Yes	No	No	Yes	No	57.8947	51 to 75	No	No	No	Yes	No	No	No	No	No	Yes	No	Yes	Yes	Yes	No	No	No	No	No	26.3158	Less than 50
522	Less than 30 years	Less than 10 years	Yes	No	Yes	No	No	No	No	Yes	No	No	Yes	No	Yes	No	No	No	Yes	No	No	31.5789	Less than 50	Yes	No	Yes	Yes	No	Yes	Yes	No	No	No	Yes	No	Yes	Yes	Yes	Yes	Yes	Yes	Yes	68.4211	51 to 75
523	Less than 30 years	Less than 10 years	Yes	No	Yes	No	No	Yes	No	Yes	No	Yes	Yes	Yes	No	No	No	No	Yes	No	No	42.1053	Less than 50	No	Yes	No	No	No	Yes	Yes	No	No	No	No	No	No	No	Yes	No	Yes	Yes	Yes	36.8421	Less than 50
524	31 to 50 years	Less than 10 years	No	No	Yes	No	No	No	Yes	No	No	No	No	Yes	No	No	No	No	No	No	No	15.7895	Less than 50	Yes	No	Yes	No	No	No	No	No	No	No	No	No	No	No	No	No	No	No	No	10.5263	Less than 50
525	31 to 50 years	Less than 10 years	Yes	No	No	No	No	Yes	Yes	No	No	Yes	Yes	Yes	No	Yes	No	Yes	No	Yes	No	47.3684	Less than 50	Yes	No	Yes	Yes	No	Yes	Yes	Yes	No	Yes	Yes	Yes	No	Yes	No	No	Yes	Yes	Yes	68.4211	51 to 75
526	Less than 30 years	Less than 10 years	Yes	No	Yes	No	No	No	No	Yes	No	No	No	No	No	No	No	No	Yes	No	Yes	26.3158	Less than 50	Yes	No	Yes	Yes	Yes	Yes	Yes	Yes	No	Yes	Yes	Yes	No	Yes	No	Yes	No	No	Yes	68.4211	51 to 75
527	Less than 30 years	Less than 10 years	Yes	No	No	No	Yes	No	Yes	No	No	No	Yes	Yes	No	Yes	No	Yes	No	Yes	No	42.1053	Less than 50	Yes	Yes	Yes	Yes	Yes	Yes	Yes	Yes	Yes	Yes	Yes	Yes	No	Yes	No	Yes	No	Yes	Yes	84.2105	More than 75
528	31 to 50 years	10 to 20 years	Yes	No	No	No	No	Yes	No	No	No	Yes	Yes	Yes	No	No	No	No	No	No	No	26.3158	Less than 50	Yes	Yes	Yes	No	No	Yes	Yes	No	No	No	Yes	No	No	Yes	No	Yes	Yes	Yes	No	52.6316	51 to 75
529	Less than 30 years	Less than 10 years	Yes	No	Yes	No	No	No	No	No	No	Yes	No	No	No	No	No	No	No	No	No	15.7895	Less than 50	Yes	No	No	Yes	Yes	Yes	No	No	No	No	No	No	No	No	No	No	Yes	Yes	No	31.5789	Less than 50
530	Less than 30 years	Less than 10 years	No	No	Yes	No	No	No	No	No	No	Yes	Yes	Yes	Yes	No	No	No	No	No	No	26.3158	Less than 50	Yes	No	Yes	No	Yes	Yes	No	No	No	No	No	No	Yes	No	Yes	No	Yes	Yes	Yes	47.3684	Less than 50
531	31 to 50 years	20 to 30 years	Yes	No	Yes	No	No	No	Yes	No	No	No	Yes	No	Yes	No	No	No	Yes	No	No	31.5789	Less than 50	Yes	No	Yes	Yes	Yes	No	No	No	No	Yes	Yes	Yes	No	Yes	No	No	No	No	Yes	47.3684	Less than 50
532	31 to 50 years	10 to 20 years	Yes	No	No	No	No	Yes	No	No	No	Yes	Yes	Yes	No	No	No	No	No	No	No	26.3158	Less than 50	Yes	Yes	Yes	No	No	Yes	Yes	No	No	No	Yes	No	No	Yes	No	Yes	Yes	Yes	No	52.6316	51 to 75
533	31 to 50 years	Less than 10 years	No	No	No	No	No	No	No	No	No	No	No	Yes	Yes	No	No	No	No	No	No	10.5263	Less than 50	Yes	No	Yes	No	No	Yes	Yes	No	No	Yes	Yes	Yes	Yes	Yes	Yes	Yes	Yes	Yes	Yes	73.6842	51 to 75
534	31 to 50 years	Less than 10 years	Yes	No	Yes	No	No	No	No	No	No	No	Yes	Yes	No	No	No	No	No	No	Yes	26.3158	Less than 50	Yes	No	Yes	No	Yes	Yes	Yes	Yes	No	Yes	Yes	Yes	No	No	No	No	No	No	No	47.3684	Less than 50
535	31 to 50 years	10 to 20 years	Yes	No	Yes	No	No	No	No	No	No	No	Yes	No	Yes	No	Yes	No	No	No	No	26.3158	Less than 50	Yes	No	Yes	No	No	Yes	Yes	Yes	No	Yes	Yes	Yes	No	No	No	No	Yes	Yes	Yes	57.8947	51 to 75
536	More than 50 years	More than 30 years	No	No	Yes	No	No	No	Yes	No	No	Yes	No	Yes	Yes	No	Yes	No	No	No	No	31.5789	Less than 50	No	No	Yes	Yes	Yes	No	No	No	No	Yes	Yes	Yes	Yes	No	Yes	Yes	Yes	No	No	52.6316	51 to 75
537	More than 50 years	More than 30 years	Yes	No	Yes	No	No	No	No	No	No	No	No	Yes	No	No	No	Yes	Yes	No	Yes	31.5789	Less than 50	No	No	Yes	Yes	No	No	No	No	No	No	No	No	No	No	No	No	No	No	No	10.5263	Less than 50
538	31 to 50 years	Less than 10 years	Yes	No	Yes	No	Yes	No	No	No	No	No	No	No	No	No	No	No	No	Yes	No	21.0526	Less than 50	Yes	No	Yes	No	Yes	Yes	Yes	No	No	No	Yes	No	No	No	No	No	No	No	No	31.5789	Less than 50
539	Less than 30 years	Less than 10 years	Yes	No	Yes	No	No	Yes	No	No	No	Yes	Yes	Yes	No	Yes	No	No	Yes	Yes	No	47.3684	Less than 50	Yes	No	Yes	No	Yes	No	Yes	No	No	Yes	Yes	Yes	No	Yes	No	Yes	Yes	No	Yes	57.8947	51 to 75
540	More than 50 years	More than 30 years	Yes	No	No	No	No	Yes	No	No	No	No	Yes	Yes	No	Yes	Yes	No	Yes	Yes	Yes	47.3684	Less than 50	Yes	No	Yes	Yes	No	No	Yes	No	No	Yes	Yes	Yes	No	No	No	No	No	No	No	36.8421	Less than 50
